# Supplementary material for: Integrated analysis of microRNA and mRNA expression profiles in abdominal adipose tissues in chickens
Source: Sci Rep. 2015 Nov 4;5:16132. doi: 10.1038/srep16132 (PMC4632014; doi:10.1038/srep16132)
Supplement: Supplementary Table S1 [file srep16132-s2.xls]

## Sheet: Sheet1
Table S1 miRNAs detected by deep sequencing in abdominal fat tissue
miRNA_name	is the name of detected miRNA sequence
	The miR_name is composed of the 1st known miRNA name in a cluster, a underscore, and a matching annotation: such as
	L-n means the miRNA_seq (detected) is n base less than known rep_miRSeq in the left side;
	R-n means the miRNA_seq (detected) is n base less than known rep_miRSeq in the right side;
	L+n means the miRNA_seq (detected) is n base more than known rep_miRSeq in the left side;
	R+n means the miRNA_seq (detected) is n base more than known rep_miRSeq in the right side;
	1ssNACmeans 1substitutin (ss), which are A->C at position N
#copy of the miRNA	is the copy number of the miRNA_seq
mirIDs,	is all mirID in a cluster
rep_mirID	is the representative known mirID
type	is 5' or 3', which means the cluster appears at 5' or 3' end
Group1a	Mapped to gallus gallus known pre-miRNAs
Group1b	Mapped to mammalian known pre-miRNAs which could be mapped to Gallus gallus genome
Group2a	Mapped to mammalian known pre-miRNAs which could not be mapped Gallus gallus genome, but reads mapped to Gallus gallus genome and within hairpins
Group3a	Mapped to mammalian known pre-miRNAs which unmapped to Gallus gallus genome, reads unmapped to Gallus gallus genome, but reads mapped to mature miRNA
Group4a	Unmapped to known miRNAs but mapped to Gallus gallus genome and within hairpins,novel miRNAs
Pre-miRNA Index	miRNA_Index	miR_name	miR_seq	len	genomeID	mirIDs,	rep_mirID	rep_miRID	rep_miRSeq	type	Sequence in miRbase	group	copy of the miRNA(lAbFP)	copy of the miRNA(hAbFP)	Expression level	chis_quare	fisher_exact_test
270	1	aca-let-7f-5p_R+1_1ss1TC	CGAGGTAGTAGATTGTATAGTTT	23		aca-let-7f-1,oan-let-7f-2,hsa-let-7f-2,mmu-let-7c-2,mdo-let-7f-2,	aca-let-7f-1	aca-let-7f-5p	TGAGGTAGTAGATTGTATAGTT	5'	Diff	gp3a	0.001	6.96795	low	0.0081322	0.00767209
2	2	aca-miR-10c-5p_R-1_1ss12AC	TACCCTGTAGACTCGAATTTGT	22		aca-mir-10c,xtr-mir-10c,xtr-mir-10a,dre-mir-10a,ipu-mir-10a,pma-mir-10a,	aca-mir-10c	aca-miR-10c-5p	TACCCTGTAGAATCGAATTTGTG	5'	Diff	gp3a	41.3321	229.362	middle	1.6694e-30	3.08865e-33
44	3	aca-miR-137b-3p_R+1_1ss9TG	TTATTGCTGGAGAATACGCGTAGT	24		aca-mir-137b,oan-mir-137b,fru-mir-137,ola-mir-137,	aca-mir-137b	aca-miR-137b-3p	TTATTGCTTGAGAATACGCGTAG	3'	Diff	gp3a	1.72217	0.580663	low	0.45426	1
52	4	aca-miR-148b-3p_1ss20TG	TCAGTGCATCACAGAACTTGGT	22		aca-mir-148b,xtr-mir-148b,xtr-mir-148a,dre-mir-148,fru-mir-148,ipu-mir-148,ola-mir-148,tni-mir-148,aca-mir-148a,hsa-mir-148b,ptr-mir-148b,ggo-mir-148b,cgr-mir-148b,mmu-mir-148b,rno-mir-148b,bta-mir-148b,ssc-mir-148b,cfa-mir-148b,eca-mir-148b,ccr-mir-148,	aca-mir-148b	aca-miR-148b-3p	TCAGTGCATCACAGAACTTTGT	3'	Diff	gp3a	140.357	117.294	middle	0.16253	0.169888
62	5	aca-miR-184-3p_R+1	TGGACGGAGAACTGATAAGGGTT	23		aca-mir-184,rno-mir-184,	aca-mir-184	aca-miR-184-3p	TGGACGGAGAACTGATAAGGGT	3'	Diff	gp3a	1.72217	0.580663	low	0.45426	1
67	6	aca-miR-191-5p_R-1	CAACGGAATCCCAAAAGCAGCT	22		aca-mir-191,oan-mir-191,xtr-mir-191,hsa-mir-191,ptr-mir-191,ggo-mir-191,cgr-mir-191,mmu-mir-191,rno-mir-191a,bta-mir-191,ssc-mir-191,cfa-mir-191,eca-mir-191,mdo-mir-191,	aca-mir-191	aca-miR-191-5p	CAACGGAATCCCAAAAGCAGCTG	5'	Diff	gp3a	2564.31	2732.02	high	0.011404	0.0115398
7	7	aca-miR-20b-5p_R+2	CAAAGTGCTCATAGTGCAGGTAGT	24		aca-mir-20b,oan-mir-20b,xla-mir-20,xtr-mir-20b,xtr-mir-20a,dre-mir-20b,dre-mir-17a-2,dre-mir-17a-1,fru-mir-20,fru-mir-17-2,fru-mir-17-1,ola-mir-20a-2,ola-mir-17,tni-mir-20,tni-mir-17-2,tni-mir-17-1,hsa-mir-20b,ptr-mir-20b,ggo-mir-20b,mml-mir-20b,mmu-mir-20b,bta-mir-20b,ssc-mir-20b-2,cfa-mir-20b,eca-mir-20b,mdo-mir-20b,ccr-mir-17,	aca-mir-20b	aca-miR-20b-5p	CAAAGTGCTCATAGTGCAGGTA	5'	Diff	gp3a	5.16651	7.54861	low	0.49826	0.422744
75	8	aca-miR-210-3p_R+1_1ss21AG	CTGTGCGTGTGACAGCGGCTGA	22		aca-mir-210,fru-mir-210,ola-mir-210,tni-mir-210,pma-mir-210,hsa-mir-210,ptr-mir-210,ggo-mir-210,mml-mir-210,cgr-mir-210,mmu-mir-210,rno-mir-210,bta-mir-210,ssc-mir-210,cfa-mir-210,mdo-mir-210,	aca-mir-210	aca-miR-210-3p	CTGTGCGTGTGACAGCGGCTA	3'	Diff	gp3a	0.001	5.80663	low	0.015695	0.0153842
75	9	aca-miR-210-5p_R+1	AGCCACTGACTAACGCACATTGT	23		aca-mir-210,fru-mir-210,ola-mir-210,tni-mir-210,pma-mir-210,hsa-mir-210,ptr-mir-210,ggo-mir-210,mml-mir-210,cgr-mir-210,mmu-mir-210,rno-mir-210,bta-mir-210,ssc-mir-210,cfa-mir-210,mdo-mir-210,	aca-mir-210	aca-miR-210-5p	AGCCACTGACTAACGCACATTG	5'	Diff	gp3a	3.44434	5.22596	low	0.54011	0.506692
76	10	aca-miR-212-3p_R-2_1ss9CT	TAACAGTCTACAGTCATGGCT	21		ipu-mir-212-1,ipu-mir-212-2,aca-mir-212,hsa-mir-212,mml-mir-212,cgr-mir-212,mmu-mir-212,rno-mir-212,bta-mir-212,ssc-mir-212,cfa-mir-212,mdo-mir-212,	aca-mir-212	aca-miR-212-3p	TAACAGTCCACAGTCATGGCTAC	3'	Diff	gp3a	1.72217	0.290331	low	0.31457	0.5
77	11	aca-miR-212-5p_R+1	ACCTTGGCTCTAGACTGCTTACT	23		xtr-mir-212,dre-mir-212,fru-mir-212,tni-mir-212,aca-mir-212,	aca-mir-212	aca-miR-212-5p	ACCTTGGCTCTAGACTGCTTAC	5'	Diff	gp3a	4.59245	6.7744	low	0.51191	0.580063
6	12	age-miR-19b_R+1_1ss23AT	TGTGCAAATCCATGCAAAACTGTT	24		age-mir-19b-2,oan-mir-19b-1,xtr-mir-19b-2,dre-mir-19b,ola-mir-19b-1,hsa-mir-19b-2,ptr-mir-19b-2,sla-mir-19b-2,lca-mir-19b-2,mmu-mir-19b-2,rno-mir-19b-2,bta-mir-19b-2,ssc-mir-19b-2,eca-mir-19b-2,	age-mir-19b-2	age-miR-19b	TGTGCAAATCCATGCAAAACTGA	3'	Diff	gp3a	0.001	3.48398	low	0.061295	0.124034
21	13	age-miR-93_L+1	CAAAGTGCTGTTCGTGCAGGTAG	23		age-mir-93,xtr-mir-93a,hsa-mir-93,ppa-mir-93,lla-mir-93,mml-mir-93,cgr-mir-93,mmu-mir-93,rno-mir-93,bta-mir-93,cfa-mir-93,eca-mir-93,mdo-mir-93,sha-mir-93,	age-mir-93	age-miR-93	AAAGTGCTGTTCGTGCAGGTAG	5'	Diff	gp3a	0.001	10.4519	middle	0.0011896	0.000951448
219	14	aja-mir-1893-p5_1ss15TG	TGCTGCGCCTGAGAGG	16		aja-mir-1893,mmu-mir-1893,	aja-mir-1893	aja-mir-1893-p5	tgctgcgcctgagatg	5'	Diff	gp3a	3.44434	0.001	low	0.062183	1
96	15	aja-miR-331_R+1	GCCCCTGGGCCTATCCTAGAAT	22		aja-mir-331,hsa-mir-331,ptr-mir-331,ppy-mir-331,ggo-mir-331,mml-mir-331,cgr-mir-331,mmu-mir-331,rno-mir-331,bta-mir-331,ssc-mir-331,eca-mir-331,	aja-mir-331	aja-miR-331	GCCCCTGGGCCTATCCTAGAA	3'	Diff	gp3a	1.72217	5.22596	low	0.18153	0.287799
29	16	bta-miR-105b_R+1	TCAAATGCTCAGACTCCTTGGTG	23		bta-mir-105b,ssc-mir-105-2,cfa-mir-105b,	bta-mir-105b	bta-miR-105b	TCAAATGCTCAGACTCCTTGGT	5'	Diff	gp3a	1.72217	0.580663	low	0.45426	1
30	17	bta-miR-106b_R+1	TAAAGTGCTGACAGTGCAGATA	22		bta-mir-106b,hsa-mir-106b,lla-mir-106b,mml-mir-106b,cgr-mir-106b,mmu-mir-106b,oar-mir-106b,cfa-mir-106b,eca-mir-106b,	bta-mir-106b	bta-miR-106b	TAAAGTGCTGACAGTGCAGAT	5'	Diff	gp3a	0.001	2.90331	low	0.087579	0.124036
198	18	bta-miR-1197	TAGGACACATGGTCTACTTCT	21		bta-mir-1197,hsa-mir-1197,ptr-mir-1197,ppy-mir-1197,ggo-mir-1197,mmu-mir-1197,oar-mir-1197,eca-mir-1197,	bta-mir-1197	bta-miR-1197	TAGGACACATGGTCTACTTCT	3'	Yes	gp3a	0.001	1.74199	low	0.18575	0.248715
202	19	bta-mir-1246-p5_1ss7TC	ATTAAACGGATTTTTG	16		bta-mir-1246,	bta-mir-1246	bta-mir-1246-p5	attaAATGGATTTTTG	5'	Diff	gp3a	1.72217	0.001	low	0.58905	1
35	20	bta-miR-127	TCGGATCCGTCTGAGCTTGGCT	22		bta-mir-127,hsa-mir-127,ggo-mir-127,mml-mir-127,mmu-mir-127,rno-mir-127,oar-mir-127,ssc-mir-127,cfa-mir-127,	bta-mir-127	bta-miR-127	TCGGATCCGTCTGAGCTTGGCT	3'	Yes	gp3a	65.4425	200.329	middle	8.6338e-17	2.02424e-17
37	21	bta-miR-129_R-1	CTTTTTGCGGTCTGGGCTTGC	21		bta-mir-129-2,tgu-mir-129,oan-mir-129,xtr-mir-129-2,xtr-mir-129-1,dre-mir-129-2,dre-mir-129-1,fru-mir-129-1,fru-mir-129-2,hhi-mir-129a,hhi-mir-129b,ipu-mir-129-4,ipu-mir-129-2,ipu-mir-129-3,ipu-mir-129-1,tni-mir-129-1,tni-mir-129-2,aca-mir-129a,aca-mir-129b,pma-mir-129a,hsa-mir-129-2,hsa-mir-129-1,ptr-mir-129-2,ptr-mir-129-1,mml-mir-129-2,cgr-mir-129,mmu-mir-129-2,mmu-mir-129-1,rno-mir-129-2,rno-…	bta-mir-129-1	bta-miR-129	CTTTTTGCGGTCTGGGCTTGCT	5'	Diff	gp3a	1.72217	0.870994	low	0.59997	1
38	21	bta-miR-129_R-1	CTTTTTGCGGTCTGGGCTTGC	21		bta-mir-129-2,tgu-mir-129,oan-mir-129,dre-mir-129-2,aca-mir-129a,aca-mir-129b,pma-mir-129a,hsa-mir-129-2,hsa-mir-129-1,ggo-mir-129,mml-mir-129-2,mmu-mir-129-2,mmu-mir-129-1,rno-mir-129-2,rno-mir-129-1,ssc-mir-129a,eca-mir-129b,eca-mir-129a,mdo-mir-129,	bta-mir-129-2	bta-miR-129	CTTTTTGCGGTCTGGGCTTGCT	5'	Diff	gp3a	1.72217	0.870994	low	0.59997	1
37	22	bta-miR-129-3p	AAGCCCTTACCCCAAAAAGCAT	22		bta-mir-129-2,tgu-mir-129,oan-mir-129,xtr-mir-129-2,xtr-mir-129-1,dre-mir-129-2,dre-mir-129-1,fru-mir-129-1,fru-mir-129-2,hhi-mir-129a,hhi-mir-129b,ipu-mir-129-4,ipu-mir-129-2,ipu-mir-129-3,ipu-mir-129-1,tni-mir-129-1,tni-mir-129-2,aca-mir-129a,aca-mir-129b,pma-mir-129a,hsa-mir-129-2,hsa-mir-129-1,ptr-mir-129-2,ptr-mir-129-1,mml-mir-129-2,cgr-mir-129,mmu-mir-129-2,mmu-mir-129-1,rno-mir-129-2,rno-…	bta-mir-129-2	bta-miR-129-3p	AAGCCCTTACCCCAAAAAGCAT	3'	Yes	gp3a	1.72217	0.870994	low	0.59997	1
38	22	bta-miR-129-3p	AAGCCCTTACCCCAAAAAGCAT	22		bta-mir-129-2,tgu-mir-129,oan-mir-129,dre-mir-129-2,aca-mir-129a,aca-mir-129b,pma-mir-129a,hsa-mir-129-2,hsa-mir-129-1,ggo-mir-129,mml-mir-129-2,mmu-mir-129-2,mmu-mir-129-1,rno-mir-129-2,rno-mir-129-1,ssc-mir-129a,eca-mir-129b,eca-mir-129a,mdo-mir-129,	bta-mir-129-2	bta-miR-129-3p	AAGCCCTTACCCCAAAAAGCAT	3'	Yes	gp3a	1.72217	0.870994	low	0.59997	1
211	23	bta-miR-1307_R+1	ACTCGGCGTGGCGTCGGTCGTGG	23		bta-mir-1307,hsa-mir-1307,ptr-mir-1307,ssc-mir-1307,cfa-mir-1307,	bta-mir-1307	bta-miR-1307	ACTCGGCGTGGCGTCGGTCGTG	3'	Diff	gp3a	5.16651	8.12928	low	0.41111	0.422744
43	24	bta-mir-136-p5	TTGGATGAGCCCTCGGAGG	19		bta-mir-136,hsa-mir-136,mml-mir-136,mmu-mir-136,rno-mir-136,oar-mir-136,ssc-mir-136,cfa-mir-136,eca-mir-136,	bta-mir-136	bta-mir-136-p5	ttggatgagccctcggagg	5'	Yes	gp3a	0.001	1.16133	low	0.44488	0.498715
53	25	bta-miR-149-5p	TCTGGCTCCGTGTCTTCACTCCC	23		bta-mir-149,hsa-mir-149,ptr-mir-149,ppy-mir-149,ggo-mir-149,mml-mir-149,cgr-mir-149,mmu-mir-149,ssc-mir-149,cfa-mir-149,eca-mir-149,	bta-mir-149	bta-miR-149-5p	TCTGGCTCCGTGTCTTCACTCCC	5'	Yes	gp3a	3.44434	2.32265	low	0.64485	1
54	26	bta-miR-150_R-1_1ss12TC	TCTCCCAACCCCTGTACCAGTG	22		bta-mir-150,oan-mir-150,xtr-mir-150,aca-mir-150,hsa-mir-150,ptr-mir-150,ggo-mir-150,mmu-mir-150,rno-mir-150,oar-mir-150,ssc-mir-150-2,cfa-mir-150,eca-mir-150,mdo-mir-150,	bta-mir-150	bta-miR-150	TCTCCCAACCCTTGTACCAGTGT	5'	Diff	gp3a	288.464	220.652	middle	0.0031603	0.00387095
57	27	bta-miR-152_R-1_1ss10GC	TCAGTGCATCACAGAACTTGG	21		bta-mir-152,pma-mir-152a,hsa-mir-152,ptr-mir-152,ppy-mir-152,ggo-mir-152,cgr-mir-152,mmu-mir-152,rno-mir-152,oar-mir-152,ssc-mir-152,cfa-mir-152,mdo-mir-152,	bta-mir-152	bta-miR-152	TCAGTGCATGACAGAACTTGGG	3'	Diff	gp3a	6.0276	8.70994	low	0.47856	0.453323
59	28	bta-miR-154c	AGATATTGCACGGTTGATCTCT	22		bta-mir-154c,oar-mir-3958,	bta-mir-154c	bta-miR-154c	AGATATTGCACGGTTGATCTCT	3'	Yes	gp3a	12.0552	17.4199	middle	0.31626	0.360356
63	29	bta-miR-185	TGGAGAGAAAGGCAGTTCCTGA	22		bta-mir-185,hsa-mir-185,ptr-mir-185,ggo-mir-185,mml-mir-185,cgr-mir-185,mmu-mir-185,rno-mir-185,ssc-mir-185,cfa-mir-185,	bta-mir-185	bta-miR-185	TGGAGAGAAAGGCAGTTCCTGA	5'	Yes	gp3a	0.001	4.06464	low	0.043248	0.0618577
64	30	bta-miR-186_R+1	CAAAGAATTCTCCTTTTGGGCTT	23		bta-mir-186,oan-mir-186,hsa-mir-186,mml-mir-186,cgr-mir-186,mmu-mir-186,rno-mir-186,ssc-mir-186,cfa-mir-186,eca-mir-186,mdo-mir-186,	bta-mir-186	bta-miR-186	CAAAGAATTCTCCTTTTGGGCT	5'	Diff	gp3a	0.001	1.16133	low	0.27995	0.498715
68	31	bta-miR-193a-3p	AACTGGCCTACAAAGTCCCAGT	22		bta-mir-193a,gga-mir-193a,tgu-mir-193b,dre-mir-193a-1,dre-mir-193a-2,fru-mir-193,ola-mir-193a,tni-mir-193,aca-mir-193,hsa-mir-193a,ptr-mir-193a,ppy-mir-193a,ggo-mir-193a,mml-mir-193a,mmu-mir-193a,rno-mir-193,ssc-mir-193a,eca-mir-193a,mdo-mir-193a,ccr-mir-193a,	bta-mir-193a	bta-miR-193a-3p	AACTGGCCTACAAAGTCCCAGT	3'	Yes	gp3a	6.0276	3.77431	low	0.47665	0.753907
69	31	bta-miR-193a-3p	AACTGGCCTACAAAGTCCCAGT	22		bta-mir-193a,gga-mir-193a,tgu-mir-193b,aca-mir-193,hsa-mir-193a,ppy-mir-193a,mml-mir-193a,mmu-mir-193a,rno-mir-193,ssc-mir-193a,cfa-mir-193a,eca-mir-193a,mdo-mir-193a,	bta-mir-193a	bta-miR-193a-3p	AACTGGCCTACAAAGTCCCAGT	3'	Yes	gp3a	6.0276	3.77431	low	0.47665	0.753907
68	32	bta-miR-193a-5p	TGGGTCTTTGCGGGCGAGATGA	22		bta-mir-193a,gga-mir-193a,tgu-mir-193b,dre-mir-193a-1,dre-mir-193a-2,fru-mir-193,ola-mir-193a,tni-mir-193,aca-mir-193,hsa-mir-193a,ptr-mir-193a,ppy-mir-193a,ggo-mir-193a,mml-mir-193a,mmu-mir-193a,rno-mir-193,ssc-mir-193a,eca-mir-193a,mdo-mir-193a,ccr-mir-193a,	bta-mir-193a	bta-miR-193a-5p	TGGGTCTTTGCGGGCGAGATGA	5'	Yes	gp3a	36.1656	21.4845	middle	0.055573	0.0627433
69	32	bta-miR-193a-5p	TGGGTCTTTGCGGGCGAGATGA	22		bta-mir-193a,gga-mir-193a,tgu-mir-193b,aca-mir-193,hsa-mir-193a,ppy-mir-193a,mml-mir-193a,mmu-mir-193a,rno-mir-193,ssc-mir-193a,cfa-mir-193a,eca-mir-193a,mdo-mir-193a,	bta-mir-193a	bta-miR-193a-5p	TGGGTCTTTGCGGGCGAGATGA	5'	Yes	gp3a	36.1656	21.4845	middle	0.055573	0.0627433
80	33	bta-miR-215_1ss21CA	ATGACCTATGAATTGACAGAAA	22		bta-mir-215,oan-mir-215,hsa-mir-215,ptr-mir-215,ppy-mir-215,ggo-mir-215,mml-mir-215,cgr-mir-215,ssc-mir-215,eca-mir-215,mdo-mir-215,	bta-mir-215	bta-miR-215	ATGACCTATGAATTGACAGACA	5'	Diff	gp3a	0.001	1.16133	low	0.27995	0.498715
224	34	bta-mir-2389-p5_1ss13CG	CCCGGGCGGGGCGGAGGG	18		bta-mir-2389,	bta-mir-2389	bta-mir-2389-p5	cccgggcggggccGAGGG	5'	Diff	gp3a	1.72217	0.001	low	0.44488	0.498715
226	35	bta-miR-2478_L-2_1ss11TC	ATCCCACTCCTGACACCA	18		bta-mir-2478,	bta-mir-2478	bta-miR-2478	GTATCCCACTTCTGACACCA	3'	Diff	gp3a	28.4158	18.5812	middle	0.15644	0.24297
227	36	bta-miR-2487_R-2_1ss15CT	CTCTAAGGGCTGGGTCGGTC	20		bta-mir-2487,	bta-mir-2487	bta-miR-2487	CTCTAAGGGCTGGGCCGGTCGG	3'	Diff	gp3a	6.88868	21.1942	middle	0.0066609	0.0079721
11	37	bta-miR-25	CATTGCACTTGTCTCGGTCTGA	22		bta-mir-25,xtr-mir-25-2,dre-mir-25,fru-mir-25,ipu-mir-25,hsa-mir-25,cgr-mir-25,rno-mir-25,cfa-mir-25,mdo-mir-25,sha-mir-25,ccr-mir-25,	bta-mir-25	bta-miR-25	CATTGCACTTGTCTCGGTCTGA	3'	Yes	gp3a	8.61085	19.7425	middle	0.035344	0.0422491
229	38	bta-mir-2904-1-p3	TTGGCCTCGGATAGCCGGTCCCCC	24		bta-mir-2904-1,	bta-mir-2904-1	bta-mir-2904-1-p3	TTGGCCTCggatagccggtccccc	3'	Yes	gp3a	0.001	1.74199	low	0.44488	0.498715
229	39	bta-mir-2904-1-p5	GAGCCTCGGTTGGCCTCGGAT	21		bta-mir-2904-1,	bta-mir-2904-1	bta-mir-2904-1-p5	GAGCCTCGGTTGGCCTCggat	5'	Yes	gp3a	6.88868	9.87127	low	0.054674	0.064753
83	40	bta-miR-296-3p_L-1R+1	AGGGTTGGGCGGAGGCTTTCCT	22		bta-mir-296,ssc-mir-296,	bta-mir-296	bta-miR-296-3p	GAGGGTTGGGCGGAGGCTTTCC	3'	Diff	gp3a	1.72217	7.54861	low	0.057593	0.0564207
84	41	bta-miR-299	TGGTTTACCGTCCCACATACAT	22		bta-mir-299,hsa-mir-299,ptr-mir-299,ppy-mir-299,ggo-mir-299,mml-mir-299,mmu-mir-299a,oar-mir-299,ssc-mir-299,	bta-mir-299	bta-miR-299	TGGTTTACCGTCCCACATACAT	5'	Yes	gp3a	0.001	1.74199	low	0.18575	0.248715
87	42	bta-miR-320a	AAAAGCTGGGTTGAGAGGGCGA	22		bta-mir-320a-1,xtr-mir-320,hsa-mir-320a,hsa-mir-320d-2,hsa-mir-320c-1,hsa-mir-320b-2,hsa-mir-320b-1,hsa-mir-320c-2,hsa-mir-320d-1,ptr-mir-320a,ptr-mir-320c-2,ptr-mir-320d-3,ptr-mir-320d-2,ptr-mir-320b-2,ptr-mir-320d-1,ptr-mir-320c-1,ptr-mir-320b-1,ppy-mir-320c-1,ppy-mir-320b-1,ppy-mir-320c-2,ppy-mir-320d-1,ppy-mir-320b-2,ggo-mir-320a,mml-mir-320a,mml-mir-320b,cgr-mir-320a,mmu-mir-320,rno-mir-320,…	bta-mir-320a-2	bta-miR-320a	AAAAGCTGGGTTGAGAGGGCGA	3'	Yes	gp3a	17.2217	43.5497	middle	0.000679	0.000481146
94	43	bta-miR-330_L-1R+1	CAAAGCACACGGCCTGCAGAGAG	23		bta-mir-330,hsa-mir-330,ptr-mir-330,ggo-mir-330,mmu-mir-330,rno-mir-330,	bta-mir-330	bta-miR-330	GCAAAGCACACGGCCTGCAGAGA	3'	Diff	gp3a	1.72217	1.45166	low	0.88292	1
97	44	bta-miR-335	TCAAGAGCAATAACGAAAAATGT	23		bta-mir-335,hsa-mir-335,ptr-mir-335,ppy-mir-335,ggo-mir-335,mml-mir-335,mmu-mir-335,rno-mir-335,ssc-mir-335,cfa-mir-335,eca-mir-335,	bta-mir-335	bta-miR-335	TCAAGAGCAATAACGAAAAATGT	5'	Yes	gp3a	5.16651	15.6779	middle	0.020657	0.0166277
105	45	bta-miR-361	TTATCAGAATCTCCAGGGGTAC	22		bta-mir-361,hsa-mir-361,ggo-mir-361,cgr-mir-361,mmu-mir-361,rno-mir-361,ssc-mir-361,cfa-mir-361,eca-mir-361,	bta-mir-361	bta-miR-361	TTATCAGAATCTCCAGGGGTAC	5'	Yes	gp3a	0.001	1.16133	low	0.27995	0.498715
107	46	bta-miR-362-5p	AATCCTTGGAACCTAGGTGTGAGT	24		bta-mir-362,hsa-mir-362,ppy-mir-362,mml-mir-362,cgr-mir-362,mmu-mir-362,oar-mir-362,ssc-mir-362,cfa-mir-362,eca-mir-362,	bta-mir-362	bta-miR-362-5p	AATCCTTGGAACCTAGGTGTGAGT	5'	Yes	gp3a	0.001	2.32265	low	0.12652	0.248712
108	46	bta-miR-362-5p	AATCCTTGGAACCTAGGTGTGAGT	24		bta-mir-362,hsa-mir-362,ptr-mir-362,ppy-mir-362,ggo-mir-362,mml-mir-362,mmu-mir-362,eca-mir-362,	bta-mir-362	bta-miR-362-5p	AATCCTTGGAACCTAGGTGTGAGT	5'	Yes	gp3a	0.001	2.32265	low	0.12652	0.248712
118	47	bta-miR-378	ACTGGACTTGGAGTCAGAAGGC	22		bta-mir-378-2,hsa-mir-378a,ptr-mir-378a,ggo-mir-378a,mml-mir-378a,mml-mir-378d,cgr-mir-378,rno-mir-378a,ssc-mir-378-2,ssc-mir-378-1,cfa-mir-378,	bta-mir-378-2	bta-miR-378	ACTGGACTTGGAGTCAGAAGGC	5'	Yes	gp3a	12.0552	28.4525	middle	0.0095142	0.0112998
119	48	bta-miR-379_1ss10AG	TGGTAGACTGTGGAACGTAGG	21		bta-mir-379,hsa-mir-379,ptr-mir-379,ppy-mir-379,ggo-mir-379,cgr-mir-379,mmu-mir-379,rno-mir-379,oar-mir-379,cfa-mir-379,eca-mir-379,	bta-mir-379	bta-miR-379	TGGTAGACTATGGAACGTAGG	5'	Diff	gp3a	4.30543	9.2906	low	0.17335	0.178448
126	49	bta-miR-409a_R+1	AGGTTACCCGAGCAACTTTGCATC	24		bta-mir-409a,hsa-mir-409,ggo-mir-409,cgr-mir-409,mmu-mir-409,rno-mir-409a,oar-mir-409,	bta-mir-409a	bta-miR-409a	AGGTTACCCGAGCAACTTTGCAT	5'	Diff	gp3a	1.72217	7.54861	low	0.054674	0.064753
128	50	bta-miR-410	AATATAACACAGATGGCCTGT	21		bta-mir-410,hsa-mir-410,ptr-mir-410,ggo-mir-410,mml-mir-410,cgr-mir-410,mmu-mir-410,rno-mir-410,oar-mir-410,cfa-mir-410,eca-mir-410,	bta-mir-410	bta-miR-410	AATATAACACAGATGGCCTGT	3'	Yes	gp3a	3.44434	1.16133	low	0.28991	0.625001
130	51	bta-miR-411c-3p	TGTATGTCAACTGATCCACAGT	22		bta-mir-411c,oar-mir-3959,	bta-mir-411c	bta-miR-411c-3p	TGTATGTCAACTGATCCACAGT	3'	Yes	gp3a	0.001	1.16133	low	0.27995	0.498715
134	52	bta-miR-424-5p	CAGCAGCAATTCATGTTTTGA	21		bta-mir-424,hsa-mir-424,ptr-mir-424,ggo-mir-424,ssc-mir-424,eca-mir-424,	bta-mir-424	bta-miR-424-5p	CAGCAGCAATTCATGTTTTGA	5'	Yes	gp3a	0.001	2.03232	low	0.34944	0.498715
135	52	bta-miR-424-5p	CAGCAGCAATTCATGTTTTGA	21		bta-mir-424,hsa-mir-424,ssc-mir-424,cfa-mir-424,	bta-mir-424	bta-miR-424-5p	CAGCAGCAATTCATGTTTTGA	5'	Yes	gp3a	0.001	2.03232	low	0.34944	0.498715
139	53	bta-miR-432	TCTTGGAGTAGGTCATTGGGTGG	23		bta-mir-432,hsa-mir-432,ptr-mir-432,ggo-mir-432,mml-mir-432,ssc-mir-432,cfa-mir-432,eca-mir-432,	bta-mir-432	bta-miR-432	TCTTGGAGTAGGTCATTGGGTGG	5'	Yes	gp3a	5.16651	15.0972	middle	0.02657	0.0262257
145	54	bta-miR-483_R+2	TCACTCCTCTCCTCCCGTCTTCC	23		bta-mir-483,hsa-mir-483,cfa-mir-483,	bta-mir-483	bta-miR-483	TCACTCCTCTCCTCCCGTCTT	3'	Diff	gp3a	0.001	1.16133	low	0.27995	0.498715
147	55	bta-miR-484	TCAGGCTCAGTCCCCTCCCGAT	22		bta-mir-484,hsa-mir-484,ptr-mir-484,ggo-mir-484,mml-mir-484,cgr-mir-484,mmu-mir-484,rno-mir-484,	bta-mir-484	bta-miR-484	TCAGGCTCAGTCCCCTCCCGAT	5'	Yes	gp3a	4.30543	3.77431	low	0.85751	1
151	56	bta-miR-486_R+1	TCCTGTACTGAGCTGCCCCGAGT	23		bta-mir-486,hsa-mir-486,hsa-mir-486-2,ptr-mir-486,ggo-mir-486,mml-mir-486,cgr-mir-486,mmu-mir-486,mmu-mir-3107,ssc-mir-486-1,ssc-mir-486-2,eca-mir-486,	bta-mir-486	bta-miR-486	TCCTGTACTGAGCTGCCCCGAG	5'	Diff	gp3a	1.72217	2.32265	low	0.76132	1
152	57	bta-miR-487b	AATCGTACAGGGTCATCCACTT	22		bta-mir-487b,hsa-mir-487b,ptr-mir-487b,ggo-mir-487b,mml-mir-487b,mmu-mir-487b,rno-mir-487b,oar-mir-487b,cfa-mir-487b,eca-mir-487b,	bta-mir-487b	bta-miR-487b	AATCGTACAGGGTCATCCACTT	3'	Yes	gp3a	1.72217	1.74199	low	0.98769	1
154	58	bta-miR-493_R+1	TGAAGGTCTACTGTGTGCCAGGT	23		bta-mir-493,hsa-mir-493,mmu-mir-493,rno-mir-493,oar-mir-493,ssc-mir-493,cfa-mir-493,eca-mir-493b,	bta-mir-493	bta-miR-493	TGAAGGTCTACTGTGTGCCAGG	3'	Diff	gp3a	0.861085	2.61298	low	0.3448	0.373715
163	59	bta-miR-532	CATGCCTTGAGTGTAGGACCGT	22		bta-mir-532,hsa-mir-532,ppy-mir-532,ggo-mir-532,mml-mir-532,cgr-mir-532,mmu-mir-532,rno-mir-532,ssc-mir-532,cfa-mir-532,eca-mir-532,	bta-mir-532	bta-miR-532	CATGCCTTGAGTGTAGGACCGT	5'	Yes	gp3a	2.58326	10.4519	middle	0.028612	0.0567448
168	60	bta-miR-543	AAACATTCGCGGTGCACTTCTT	22		bta-mir-543,hsa-mir-543,ptr-mir-543,ggo-mir-543,mml-mir-543,mmu-mir-543,rno-mir-543,oar-mir-543,cfa-mir-543,eca-mir-543,	bta-mir-543	bta-miR-543	AAACATTCGCGGTGCACTTCTT	3'	Yes	gp3a	3.44434	6.96795	low	0.2712	0.225362
255	61	bta-miR-6529	GAGAGATCAGAGGCGCAGAGT	21		bta-mir-6529,mml-mir-6529,	bta-mir-6529	bta-miR-6529	GAGAGATCAGAGGCGCAGAGT	5'	Yes	gp3a	0.001	4.6453	low	0.58905	1
191	62	bta-miR-708_R+1	AAGGAGCTTACAATCTAGCTGGGT	24		bta-mir-708,hsa-mir-708,ptr-mir-708,cgr-mir-708,mmu-mir-708,rno-mir-708,ssc-mir-708,cfa-mir-708,eca-mir-708,	bta-mir-708	bta-miR-708	AAGGAGCTTACAATCTAGCTGGG	5'	Diff	gp3a	1.72217	1.74199	low	0.58905	1
194	63	bta-miR-744_R-1	TGCGGGGCTAGGGCTAACAGC	21		bta-mir-744,hsa-mir-744,ptr-mir-744,cgr-mir-744,mmu-mir-744,ssc-mir-744,	bta-mir-744	bta-miR-744	TGCGGGGCTAGGGCTAACAGCA	5'	Diff	gp3a	1.72217	8.12928	low	0.040418	0.064753
195	64	bta-miR-758_R-1	TTTGTGACCTGGTCCACTAAC	21		bta-mir-758,hsa-mir-758,ptr-mir-758,mmu-mir-758,rno-mir-758,oar-mir-758,ssc-mir-758,cfa-mir-758,eca-mir-758,	bta-mir-758	bta-miR-758	TTTGTGACCTGGTCCACTAACC	3'	Diff	gp3a	3.44434	8.70994	low	0.12867	0.0914602
271	65	ccr-let-7j_R+3_1ss10TA	TGAGGTAGTAGTTTGTACAGTTTTT	25		ccr-let-7j,dre-let-7j,ipu-let-7j-1,	ccr-let-7j	ccr-let-7j	TGAGGTAGTTGTTTGTACAGTT	5'	Diff	gp3a	0.001	1.74199	low	0.18575	0.248715
42	66	ccr-mir-132b-p3_1ss12TA	TAACAATCTAAAGCCACGGTCG	22		ccr-mir-132b,	ccr-mir-132b	ccr-mir-132b-p3	taacaatctaatgccacggtcg	3'	Diff	gp3a	1.72217	0.001	low	0.18725	1
5	67	ccr-miR-17-5p_R+3	CAAAGTGCTTACAGTGCAGGTAGAAT	26		ccr-mir-17,dre-mir-17a-1,ipu-mir-17a,ipu-mir-17b,	ccr-mir-17	ccr-miR-17-5p	CAAAGTGCTTACAGTGCAGGTAG	5'	Diff	gp3a	1.72217	2.32265	low	0.76132	1
109	68	ccr-miR-363_R+2	AATTGCACGGTATCCATCTGTATT	24		ccr-mir-363,dre-mir-363,	ccr-mir-363	ccr-miR-363	AATTGCACGGTATCCATCTGTA	3'	Diff	gp3a	1.72217	3.48398	low	0.43656	0.686696
193	69	ccr-mir-738-p3_1ss13GC	CCCGGGGCGGGCCGCCTC	18		ccr-mir-738,	ccr-mir-738	ccr-mir-738-p3	cccggggcgggcggcctc	3'	Diff	gp3a	1.72217	0.001	low	0.18725	1
24	70	ccr-mir-99-p5_1ss1AG	GACCCGTAGATCCGATCTTGTGA	23		ccr-mir-99,tgu-mir-100-1,xtr-mir-100,dre-mir-99-1,ipu-mir-99b,ola-mir-100-1,aca-mir-100,aca-mir-99b,hsa-mir-100,mml-mir-100,	ccr-mir-99	ccr-mir-99-p5	AACCCGTAGATCCGATCTTGTga	5'	Diff	gp3a	188.578	221.232	middle	0.12951	0.0757496
208	71	cfa-miR-1271_R+2	CTTGGCACCTAGTAAGCACTCA	22		cfa-mir-1271,	cfa-mir-1271	cfa-miR-1271	CTTGGCACCTAGTAAGCACT	5'	Diff	gp3a	0.001	5.5163	low	0.018535	0.0153842
218	72	cfa-miR-1842_R+1_1ss16AG	TGGCTCTGCGAGGTCGGCTCAA	22		cfa-mir-1842,eca-mir-1842,	cfa-mir-1842	cfa-miR-1842	TGGCTCTGCGAGGTCAGCTCA	5'	Diff	gp3a	1.72217	0.001	low	0.19055	0.5
70	73	cfa-miR-196b_R+1_1ss23AT	TAGGTAGTTTCCTGTTGTTGGGTT	24		cfa-mir-196b,hsa-mir-196b,ptr-mir-196b,mml-mir-196b,cgr-mir-196b,mmu-mir-196b,ssc-mir-196b-1,ssc-mir-196b-2,eca-mir-196b,	cfa-mir-196b	cfa-miR-196b	TAGGTAGTTTCCTGTTGTTGGGA	5'	Diff	gp3a	1.72217	0.001	low	0.19055	0.5
100	74	cfa-miR-340	TTATAAAGCAATGAGACTGATT	22		cfa-mir-340,hsa-mir-340,ptr-mir-340,ppy-mir-340,ggo-mir-340,mml-mir-340,cgr-mir-340,mmu-mir-340,rno-mir-340,ssc-mir-340-1,ssc-mir-340-2,eca-mir-340,	cfa-mir-340	cfa-miR-340	TTATAAAGCAATGAGACTGATT	5'	Yes	gp3a	0.861085	1.45166	low	0.69487	1
121	75	cfa-miR-380	TATGTAATATGGTCCACGTCT	21		cfa-mir-380,hsa-mir-380,ptr-mir-380,ppy-mir-380,ggo-mir-380,mml-mir-380,mmu-mir-380,rno-mir-380,bta-mir-380,eca-mir-380,	cfa-mir-380	cfa-miR-380	TATGTAATATGGTCCACGTCT	3'	Yes	gp3a	6.88868	23.8072	middle	0.0021536	0.00204919
129	76	cfa-miR-411	ATAGTAGACCGTATAGCGTACG	22		cfa-mir-411,hsa-mir-411,ptr-mir-411,ggo-mir-411,mml-mir-411,rno-mir-411,oar-mir-411a,	cfa-mir-411	cfa-miR-411	ATAGTAGACCGTATAGCGTACG	5'	Yes	gp3a	3.44434	7.54861	low	0.2126	0.144965
162	77	cfa-miR-504_L-1R+1	GACCCTGGTCTGCACTCTATCT	22		cfa-mir-504,hsa-mir-504,ptr-mir-504,ggo-mir-504,mml-mir-504,mmu-mir-504,ssc-mir-504,	cfa-mir-504	cfa-miR-504	AGACCCTGGTCTGCACTCTATC	5'	Diff	gp3a	0.001	3.48398	low	0.061295	0.124034
173	78	cfa-miR-574_R-1	CACGCTCATGCACACACCCAC	21		cfa-mir-574,hsa-mir-574,ggo-mir-574,mmu-mir-574,ssc-mir-574,	cfa-mir-574	cfa-miR-574	CACGCTCATGCACACACCCACA	3'	Diff	gp3a	0.001	1.74199	low	0.18575	0.248715
184	79	cfa-miR-660	TACCCATTGCATATCGGAGTTG	22		cfa-mir-660,hsa-mir-660,ptr-mir-660,ggo-mir-660,mml-mir-660,eca-mir-660,	cfa-mir-660	cfa-miR-660	TACCCATTGCATATCGGAGTTG	5'	Yes	gp3a	1.72217	1.16133	low	0.74448	1
32	80	cgr-miR-125a-5p_R-1	TCCCTGAGACCCTTTAACCTGTG	23		cgr-mir-125a,hsa-mir-125a,ptr-mir-125a,mml-mir-125a,mmu-mir-125a,rno-mir-125a,eca-mir-125a,	cgr-mir-125a	cgr-miR-125a-5p	TCCCTGAGACCCTTTAACCTGTGA	5'	Diff	gp3a	15.4995	31.3558	middle	0.019577	0.0183271
205	81	cgr-miR-1260_L-2	CCCACCGCTGCCACCA	16		cgr-mir-1260,hsa-mir-1260b,ptr-mir-1260b,ppy-mir-1260b,ggo-mir-1260b,mml-mir-1260b,	cgr-mir-1260	cgr-miR-1260	ATCCCACCGCTGCCACCA	5'	Diff	gp3a	5.16651	3.48398	low	0.5724	0.726563
45	82	cgr-miR-139-3p_R-6_1ss4AG	TGGGGACGCGGCCCTGT	17		cgr-mir-139,ola-mir-139,hsa-mir-139,ggo-mir-139,bta-mir-139,eca-mir-139,	cgr-mir-139	cgr-miR-139-3p	TGGAGACGCGGCCCTGTTGGAGT	3'	Diff	gp3a	0.001	1.16133	low	0.27995	0.498715
46	82	cgr-miR-139-3p_R-6_1ss4AG	TGGGGACGCGGCCCTGT	17		cgr-mir-139,hsa-mir-139,ptr-mir-139,cfa-mir-139,eca-mir-139,	cgr-mir-139	cgr-miR-139-3p	TGGAGACGCGGCCCTGTTGGAGT	3'	Diff	gp3a	0.001	1.16133	low	0.27995	0.498715
45	83	cgr-miR-139-5p_R+1	TCTACAGTGCACGTGTCTCCAGT	23		cgr-mir-139,ola-mir-139,hsa-mir-139,ggo-mir-139,bta-mir-139,eca-mir-139,	cgr-mir-139	cgr-miR-139-5p	TCTACAGTGCACGTGTCTCCAG	5'	Diff	gp3a	70.609	43.5497	middle	0.012212	0.0149697
46	83	cgr-miR-139-5p_R+1	TCTACAGTGCACGTGTCTCCAGT	23		cgr-mir-139,hsa-mir-139,ptr-mir-139,cfa-mir-139,eca-mir-139,	cgr-mir-139	cgr-miR-139-5p	TCTACAGTGCACGTGTCTCCAG	5'	Diff	gp3a	70.609	43.5497	middle	0.012212	0.0149697
13	84	cgr-miR-146a_R+1	TGAGAACTGAATTCCATGGGTTA	23	chr13	cgr-mir-146a,mmu-mir-146a,rno-mir-146a,	cgr-mir-146a	cgr-miR-146a	TGAGAACTGAATTCCATGGGTT	5'	Diff	gp2a	8.61085	10.4519	middle	0.66507	0.82335
13	85	cgr-miR-27a-3p_R+1	TTCACAGTGGCTAAGTTCCGCT	22		cgr-mir-27a,oan-mir-27a,xtr-mir-27a,xtr-mir-27c-1,dre-mir-27a,dre-mir-27b,dre-mir-27e,fru-mir-27e,ipu-mir-27a,ipu-mir-27e,ola-mir-27a,ola-mir-27d,ola-mir-27b,tni-mir-27e,aca-mir-27a,pma-mir-27b,pma-mir-27a,hsa-mir-27a,ppy-mir-27a,age-mir-27a,mne-mir-27a,lca-mir-27a,mmu-mir-27a,rno-mir-27a,bta-mir-27a,oar-mir-27a,ssc-mir-27a,cfa-mir-27a,eca-mir-27a,mdo-mir-27a,ccr-mir-27a,ccr-mir-27c,	cgr-mir-27a	cgr-miR-27a-3p	TTCACAGTGGCTAAGTTCCGC	3'	Diff	gp3a	103.33	121.359	middle	0.21422	0.228911
15	86	cgr-miR-28-3p	CACTAGATTGTGAGCTCCTGGA	22		cgr-mir-28,hsa-mir-28,mml-mir-28,mmu-mir-28a,rno-mir-28,ssc-mir-28,cfa-mir-28,	cgr-mir-28	cgr-miR-28-3p	CACTAGATTGTGAGCTCCTGGA	3'	Yes	gp3a	0.861085	2.03232	low	0.48835	0.624036
117	87	cgr-miR-377-5p_R-1	AGAGGTTGCCCTTGGTGAATTC	22		cgr-mir-377,hsa-mir-377,ptr-mir-377,ggo-mir-377,mmu-mir-377,rno-mir-377,	cgr-mir-377	cgr-miR-377-5p	AGAGGTTGCCCTTGGTGAATTCG	5'	Diff	gp3a	0.001	1.16133	low	0.27995	0.498715
124	88	cgr-miR-382	GAAGTTGTTCGTGGTGGATTCG	22		cgr-mir-382,hsa-mir-382,ptr-mir-382,ppy-mir-382,mmu-mir-382,rno-mir-382,oar-mir-382,ssc-mir-382,	cgr-mir-382	cgr-miR-382	GAAGTTGTTCGTGGTGGATTCG	5'	Yes	gp3a	0.861085	7.25828	low	0.024294	0.0385811
127	89	cgr-miR-409-3p	GAATGTTGCTCGGTGAACCCCT	22		cgr-mir-409,hsa-mir-409,ptr-mir-409,mmu-mir-409,rno-mir-409a,oar-mir-409,cfa-mir-409,	cgr-mir-409	cgr-miR-409-3p	GAATGTTGCTCGGTGAACCCCT	3'	Yes	gp3a	11.1941	16.8392	middle	0.28019	0.263705
127	90	cgr-miR-409-5p	AGGTTACCCGAGCAACTTTGCATC	24		cgr-mir-409,hsa-mir-409,ptr-mir-409,mmu-mir-409,rno-mir-409a,oar-mir-409,cfa-mir-409,	cgr-mir-409	cgr-miR-409-5p	AGGTTACCCGAGCAACTTTGCATC	5'	Yes	gp3a	1.72217	7.54861	low	0.054674	0.064753
132	91	cgr-miR-423-3p	AGCTCGGTCTGAGGCCCCTCAGT	23		cgr-mir-423,hsa-mir-423,ppy-mir-423,ggo-mir-423,mml-mir-423,mmu-mir-423,rno-mir-423,ssc-mir-423,cfa-mir-423a,eca-mir-423,	cgr-mir-423	cgr-miR-423-3p	AGCTCGGTCTGAGGCCCCTCAGT	3'	Yes	gp3a	6.0276	4.93563	low	0.74799	1
132	91	cgr-miR-423-5p	TGAGGGGCAGAGAGCGAGACTTT	23		cgr-mir-423,hsa-mir-423,ppy-mir-423,ggo-mir-423,mml-mir-423,mmu-mir-423,rno-mir-423,ssc-mir-423,cfa-mir-423a,eca-mir-423,	cgr-mir-423	cgr-miR-423-5p	TGAGGGGCAGAGAGCGAGACTTT	5'	Yes	gp3a	1.72217	4.35497	low	0.74799	1
133	91	cgr-miR-423-3p	AGCTCGGTCTGAGGCCCCTCAGT	23		cgr-mir-423,hsa-mir-423,ptr-mir-423,ppy-mir-423,mml-mir-423,mmu-mir-423,rno-mir-423,ssc-mir-423,eca-mir-423,	cgr-mir-423	cgr-miR-423-3p	AGCTCGGTCTGAGGCCCCTCAGT	3'	Yes	gp3a	6.0276	4.93563	low	0.28267	0.451918
133	91	cgr-miR-423-5p	TGAGGGGCAGAGAGCGAGACTTT	23		cgr-mir-423,hsa-mir-423,ptr-mir-423,ppy-mir-423,mml-mir-423,mmu-mir-423,rno-mir-423,ssc-mir-423,eca-mir-423,	cgr-mir-423	cgr-miR-423-5p	TGAGGGGCAGAGAGCGAGACTTT	5'	Yes	gp3a	1.72217	4.35497	low	0.28267	0.451918
166	92	cgr-miR-542-3p_R-1	TGTGACAGATTGATAACTGAAA	22		cgr-mir-542,hsa-mir-542,ppy-mir-542,ggo-mir-542,mml-mir-542,mmu-mir-542,rno-mir-542,ssc-mir-542,cfa-mir-542,eca-mir-542,	cgr-mir-542	cgr-miR-542-3p	TGTGACAGATTGATAACTGAAAG	3'	Diff	gp3a	1.72217	2.32265	low	0.76132	1
176	93	cgr-miR-615-3p_R-1	TCCGAGCCTGGGTCTCCCTCT	21		cgr-mir-615,hsa-mir-615,ptr-mir-615,mml-mir-615,mmu-mir-615,ssc-mir-615,eca-mir-615,	cgr-mir-615	cgr-miR-615-3p	TCCGAGCCTGGGTCTCCCTCTT	3'	Diff	gp3a	0.001	2.03232	low	0.15293	0.248715
177	93	cgr-miR-615-3p_R-1	TCCGAGCCTGGGTCTCCCTCT	21		cgr-mir-615,hsa-mir-615,mml-mir-615,mmu-mir-615,bta-mir-615,eca-mir-615,	cgr-mir-615	cgr-miR-615-3p	TCCGAGCCTGGGTCTCCCTCTT	3'	Diff	gp3a	0.001	2.03232	low	0.15293	0.248715
197	94	cgr-miR-874	CTGCCCTGGCCCGAGGGACCGAC	23		cgr-mir-874,hsa-mir-874,ptr-mir-874,ggo-mir-874,mml-mir-874,mmu-mir-874,rno-mir-874,ssc-mir-874,eca-mir-874,	cgr-mir-874	cgr-miR-874	CTGCCCTGGCCCGAGGGACCGAC	3'	Yes	gp3a	0.001	5.80663	low	0.015695	0.0153842
30	95	dre-let-7d_2ss10TA12GA	TGAGGTAGTAGATTGTATGGTT	22	chr1	dre-let-7d-1,dre-let-7d-2,fru-let-7d,ipu-let-7d-2,ipu-let-7d-1,pol-let-7d,pma-let-7c,	dre-let-7d-2	dre-let-7d	TGAGGTAGTTGGTTGTATGGTT	5'	Diff	gp2a	0.001	1.16133	low	0.27995	0.498715
31	96	dre-let-7g_2ss12TA19AG	TGAGGTAGTAGATTGTATGGTT	22	chr12	dre-let-7g-1,dre-let-7g-2,fru-let-7g,ipu-let-7g-1,ipu-let-7g-2,ola-let-7g,pma-let-7c,ccr-let-7g,	dre-let-7g-2	dre-let-7g	TGAGGTAGTAGTTTGTATAGTT	5'	Diff	gp2a	0.001	1.16133	low	0.27995	0.498715
1	97	dre-miR-10c	TACCCTGTAGATCCGGATTTGT	22	chr27	dre-mir-10c,fru-mir-10c,ipu-mir-10c,tni-mir-10c,ccr-mir-10c,	dre-mir-10c	dre-miR-10c	TACCCTGTAGATCCGGATTTGT	5'	Yes	gp2a	3.44434	1.74199	low	0.45828	1
10	98	dre-miR-125c_L+1_1ss19CT	CTCCCTGAGACCCTAACTTGTGA	23	chr24	dre-mir-125c,ipu-mir-125c,ola-mir-125b-2,pma-mir-125,ccr-mir-125c,	dre-mir-125c	dre-miR-125c	TCCCTGAGACCCTAACTCGTGA	5'	Diff	gp2a	3.44434	2.90331	low	0.83502	1
11	99	dre-miR-126a-3p_1ss18AG	TCGTACCGTGAGTAATAGTGC	21	chr17	dre-mir-126a,dre-mir-126b,ipu-mir-126b,ola-mir-126,aca-mir-126,ccr-mir-126,	dre-mir-126a	dre-miR-126a-3p	TCGTACCGTGAGTAATAATGC	3'	Diff	gp2a	0.001	1.74199	low	0.18575	0.248715
41	100	dre-miR-132-3p_R+1	TAACAGTCTACAGCCATGGTCGT	23		dre-mir-132-2,tgu-mir-132,xtr-mir-132,dre-mir-132-1,fru-mir-132,ipu-mir-132a,ipu-mir-132b,ola-mir-132,tni-mir-132,aca-mir-132,pma-mir-132,hsa-mir-132,cgr-mir-132,mmu-mir-132,rno-mir-132,bta-mir-132,ssc-mir-132,cfa-mir-132,eca-mir-132,mdo-mir-132,ccr-mir-132a,	dre-mir-132-1	dre-miR-132-3p	TAACAGTCTACAGCCATGGTCG	3'	Diff	gp3a	6.88868	6.96795	low	0.97538	1
41	101	dre-miR-132-5p_1ss9AT	ACCGTGGCTTTAGATTGTTACT	22		dre-mir-132-2,tgu-mir-132,xtr-mir-132,dre-mir-132-1,fru-mir-132,ipu-mir-132a,ipu-mir-132b,ola-mir-132,tni-mir-132,aca-mir-132,pma-mir-132,hsa-mir-132,cgr-mir-132,mmu-mir-132,rno-mir-132,bta-mir-132,ssc-mir-132,cfa-mir-132,eca-mir-132,mdo-mir-132,ccr-mir-132a,	dre-mir-132-1	dre-miR-132-5p	ACCGTGGCATTAGATTGTTACT	5'	Diff	gp3a	5.16651	2.90331	low	0.42987	0.726563
16	102	dre-miR-181a-5p_R+3	AACATTCAACGCTGTCGGTGAGTTTT	26	chr17	dre-mir-181a-2,fru-mir-181a-2,ipu-mir-181a-3,ipu-mir-181a-2,ola-mir-181a-1,ola-mir-181a-2,aca-mir-181a-3,pma-mir-181a,mmu-mir-181a-2,bta-mir-181a-2,oar-mir-181a-2,ssc-mir-181a-2,cfa-mir-181a-2,eca-mir-181a,mdo-mir-181a-2,sha-mir-181a-2,	dre-mir-181a-2	dre-miR-181a-5p	AACATTCAACGCTGTCGGTGAGT	5'	Diff	gp2a	10.333	3.48398	middle	0.066789	0.092287
17	103	dre-miR-181c_R+1_2ss1CA12CT	AACATTCATTGTTGTCGGTGGGT	23	chr17	dre-mir-181c,ipu-mir-181c,hsa-mir-181d,ptr-mir-181d,ppy-mir-181d,ggo-mir-181d,mml-mir-181d,cgr-mir-181d,mmu-mir-181d,rno-mir-181d,bta-mir-181d,ssc-mir-181d,cfa-mir-181d,ccr-mir-181c,	dre-mir-181c	dre-miR-181c	CACATTCATTGCTGTCGGTGGG	5'	Diff	gp2a	1.72217	4.06464	low	0.3271	0.451921
6	104	dre-miR-182-5p_R+2	TTTGGCAATGGTAGAACTCACACT	24	chr1	dre-mir-182,fru-mir-182,ipu-mir-182,pol-mir-182,tni-mir-182,eca-mir-182,mdo-mir-182,	dre-mir-182	dre-miR-182-5p	TTTGGCAATGGTAGAACTCACA	5'	Diff	gp1b	1.72217	8.70994	low	0.029867	0.0380919
21	105	dre-miR-204_R+2	TTCCCTTTGTCATCCTATGCCTGT	24	Z	dre-mir-204-2,ipu-mir-204-2,pma-mir-204,	dre-mir-204-2	dre-miR-204	TTCCCTTTGTCATCCTATGCCT	5'	Diff	gp2a	0.001	1.74199	low	0.18575	0.248715
7	106	dre-miR-210-3p_R+1	CTGTGCGTGTGACAGCGGCTAAT	23	chr5	dre-mir-210,	dre-mir-210	dre-miR-210-3p	CTGTGCGTGTGACAGCGGCTAA	3'	Diff	gp1b	8.61085	11.0326	middle	0.57696	0.662803
7	107	dre-miR-210-5p	AGCCACTGACTAACGCACATTG	22	chr5	dre-mir-210,	dre-mir-210	dre-miR-210-5p	AGCCACTGACTAACGCACATTG	5'	Yes	gp1b	0.001	4.06464	low	0.043248	0.0618577
223	108	dre-miR-2184_R-1_1ss14TG	AACAGTAAGAGTTGATGTGC	20		dre-mir-2184,	dre-mir-2184	dre-miR-2184	AACAGTAAGAGTTTATGTGCT	5'	Diff	gp3a	1.72217	1.16133	low	0.74448	1
10	109	dre-miR-24_R+2	TGGCTCAGTTCAGCAGGAACAGTT	24		dre-mir-24-4,tgu-mir-24,tgu-mir-24,fru-mir-24-1,ola-mir-24a-1,aca-mir-24-1,pma-mir-24,mdo-mir-24-2,sha-mir-24-2,ccr-mir-24,	dre-mir-24-4	dre-miR-24	TGGCTCAGTTCAGCAGGAACAG	3'	Diff	gp3a	8.61085	31.3558	middle	0.00030097	0.000416869
12	110	dre-miR-26a_R+3	TTCAAGTAATCCAGGATAGGCTTTT	25		dre-mir-26a-3,xtr-mir-26-2,xtr-mir-26-1,dre-mir-26a-1,dre-mir-26a-2,dre-mir-26b,hhi-mir-26-1,hhi-mir-26-2,ipu-mir-26a-3,ipu-mir-26a-1,ipu-mir-26b,ola-mir-26-3,ola-mir-26-2,aca-mir-26-2,pma-mir-26a-2,pma-mir-26b,hsa-mir-26a-1,hsa-mir-26a-2,hsa-mir-26b,ptr-mir-26a-2,ptr-mir-26b,ggo-mir-26b,mne-mir-26a,cgr-mir-26a,cgr-mir-26b,mmu-mir-26a-1,mmu-mir-26b,rno-mir-26a,rno-mir-26b,bta-mir-26a-1,bta-mir-26…	dre-mir-26a-2	dre-miR-26a	TTCAAGTAATCCAGGATAGGCT	5'	Diff	gp3a	51.6651	63.8729	middle	0.24453	0.265975
17	111	dre-miR-30c_L+5R+2	GAGAGTGTAAACATCCTACACTCTCAGCT	29		dre-mir-30c,oan-mir-30b,oan-mir-30c-2,dre-mir-30b,fru-mir-30b,ipu-mir-30c,ipu-mir-30b,tni-mir-30b,aca-mir-30b,hsa-mir-30b,ggo-mir-30b,age-mir-30b,cgr-mir-30b,mmu-mir-30b,rno-mir-30b,bta-mir-30b,oar-mir-30b,ssc-mir-30b,cfa-mir-30b,eca-mir-30b,mdo-mir-30b,ccr-mir-30b,	dre-mir-30c	dre-miR-30c	TGTAAACATCCTACACTCTCAG	5'	Diff	gp3a	0.001	1.16133	low	0.27995	0.498715
20	112	dre-miR-92a_R+2	TATTGCACTTGTCCCGGCCTGTAT	24		dre-mir-92a-1,xla-mir-92a-1,xtr-mir-92b,dre-mir-92a-2,dre-mir-92b,fru-mir-92-2,ipu-mir-92b,ola-mir-92a-2,tni-mir-92-2,hsa-mir-92b,ptr-mir-92-2,ptr-mir-92b,ppy-mir-92b,mml-mir-92b,cgr-mir-92b,mmu-mir-92a-2,mmu-mir-92b,rno-mir-92a-2,rno-mir-92b,bta-mir-92b,ssc-mir-92b,cfa-mir-92b,eca-mir-92b,mdo-mir-92b,ccr-mir-92a,ccr-mir-92b,	dre-mir-92a-2	dre-miR-92a	TATTGCACTTGTCCCGGCCTGT	3'	Diff	gp3a	247.993	250.266	middle	0.87334	0.89298
9	113	dre-miR-99_R+1	AACCCGTAGATCCGATCTTGTGA	23	chr1	dre-mir-99-1,ipu-mir-99b,ccr-mir-99,	dre-mir-99-1	dre-miR-99	AACCCGTAGATCCGATCTTGTG	5'	Diff	gp2a	1599.9	2023.03	high	3.8644e-13	3.85686e-13
55	114	eca-miR-151-5p	TCGAGGAGCTCACAGTCTAGT	21		eca-mir-151,hsa-mir-151a,hsa-mir-151b,ggo-mir-151a,cgr-mir-151,mmu-mir-151,rno-mir-151,bta-mir-151,ssc-mir-151,cfa-mir-151,	eca-mir-151	eca-miR-151-5p	TCGAGGAGCTCACAGTCTAGT	5'	Yes	gp3a	6.88868	15.0972	middle	0.077935	0.0923066
164	115	eca-miR-532-5p	CATGCCTTGAGTGTAGGACCGT	22		eca-mir-532,hsa-mir-532,ptr-mir-532,ppy-mir-532,mml-mir-532,cgr-mir-532,mmu-mir-532,rno-mir-532,ssc-mir-532,	eca-mir-532	eca-miR-532-5p	CATGCCTTGAGTGTAGGACCGT	5'	Yes	gp3a	2.58326	10.4519	middle	0.028612	0.0567448
196	116	eca-mir-770-p5_1ss4TG	CCCGTCCGTGCCTCCA	16		eca-mir-770,	eca-mir-770	eca-mir-770-p5	cccttccgtgcctccA	5'	Diff	gp3a	1.72217	0.580663	low	0.44747	0.876825
7	117	fru-miR-30c_R+1	TGTAAACATCCTACACTCTCGGC	23	chr23	fru-mir-30c,tni-mir-30c,pma-mir-30g,	fru-mir-30c	fru-miR-30c	TGTAAACATCCTACACTCTCGG	5'	Diff	gp2a	1.72217	1.74199	low	0.98769	1
202	118	gga-let-7a-2-3p_R+1	CTGTACAACCTCCTAGCTTTCCT	23	chr24	gga-let-7a-2,tgu-let-7a-2,dre-let-7a-2,fru-let-7a-1,ipu-let-7a-2,ipu-let-7a-4,hsa-let-7a-2,ptr-let-7a-2,mml-let-7a-2,mmu-let-7a-2,rno-let-7a-2,ssc-let-7a-1,cfa-let-7a-2,mdo-let-7a-2,	gga-let-7a-2	gga-let-7a-2-3p	CTGTACAACCTCCTAGCTTTCC	3'	Diff	gp1a	0.001	1.16133	low	0.27995	0.498715
200	119	gga-let-7a-5p	TGAGGTAGTAGGTTGTATAGTT	22	chr1	gga-let-7a-3,tgu-let-7a-1,xtr-let-7e-2,dre-let-7a-3,fru-let-7a-2,ipu-let-7a-7,ola-let-7a-1,ola-let-7a-3,tni-let-7a-2,hsa-let-7a-3,ptr-let-7a-3,ggo-let-7a,mmu-let-7c-2,cfa-let-7a-1,eca-let-7a-2,mdo-let-7a-3,	gga-let-7a-3	gga-let-7a-5p	TGAGGTAGTAGGTTGTATAGTT	5'	Yes	gp1a	975.265	1170.17	high	1.3382e-05	1.37514e-05
201	119	gga-let-7a-5p	TGAGGTAGTAGGTTGTATAGTT	22	chr12	gga-let-7a-1,tgu-let-7a-3,dre-let-7a-1,ipu-let-7a-1,aca-let-7a,aca-let-7f-1,hsa-let-7a-1,ptr-let-7a-1,cgr-let-7a,mmu-let-7a-1,oar-let-7a,ssc-let-7a-2,mdo-let-7a-1,	gga-let-7a-1	gga-let-7a-5p	TGAGGTAGTAGGTTGTATAGTT	5'	Yes	gp1a	975.265	1170.17	high	1.3382e-05	1.37514e-05
202	119	gga-let-7a-5p	TGAGGTAGTAGGTTGTATAGTT	22	chr24	gga-let-7a-2,tgu-let-7a-2,dre-let-7a-2,fru-let-7a-1,ipu-let-7a-2,ipu-let-7a-4,hsa-let-7a-2,ptr-let-7a-2,mml-let-7a-2,mmu-let-7a-2,rno-let-7a-2,ssc-let-7a-1,cfa-let-7a-2,mdo-let-7a-2,	gga-let-7a-2	gga-let-7a-5p	TGAGGTAGTAGGTTGTATAGTT	5'	Yes	gp1a	975.265	1170.17	high	1.3382e-05	1.37514e-05
203	119	gga-let-7a-5p	TGAGGTAGTAGGTTGTATAGTT	22	chr26	gga-let-7j,tgu-let-7a-4,ipu-let-7a-5,ipu-let-7a-6,ola-let-7a-2,	gga-let-7j	gga-let-7a-5p	TGAGGTAGTAGGTTGTATAGTT	5'	Yes	gp1a	975.265	1170.17	high	1.3382e-05	1.37514e-05
204	120	gga-let-7b	TGAGGTAGTAGGTTGTGTGGTT	22	chr1	gga-let-7b,tgu-let-7b,oan-let-7b,dre-let-7b,fru-let-7b,ipu-let-7b-2,ipu-let-7b-1,ola-let-7b-1,ola-let-7b-2,pol-let-7b,aca-let-7b,hsa-let-7b,ptr-let-7b,ppy-let-7b,mmu-let-7b,rno-let-7b,bta-let-7b,oar-let-7b,cfa-let-7b,mdo-let-7b,ccr-let-7b,	gga-let-7b	gga-let-7b	TGAGGTAGTAGGTTGTGTGGTT	5'	Yes	gp1a	977.676	906.24	high	0.12292	0.120711
205	121	gga-let-7c-3p	CTGTACAACCTTCTAGCTTTCC	22	chr1	gga-let-7c,tgu-let-7c-1,oan-let-7c-1,xtr-let-7c,dre-let-7c-2,hhi-let-7c,ipu-let-7c-2,ipu-let-7c-1,ola-let-7c,aca-let-7c-1,ptr-let-7c,ggo-let-7c,cgr-let-7c,mmu-let-7c-1,ssc-let-7c,cfa-let-7c,eca-let-7c,	gga-let-7c	gga-let-7c-3p	CTGTACAACCTTCTAGCTTTCC	3'	Yes	gp1a	5.16651	1.16133	low	0.11279	0.218751
205	122	gga-let-7c-5p	TGAGGTAGTAGGTTGTATGGTT	22	chr1	gga-let-7c,tgu-let-7c-1,oan-let-7c-1,xtr-let-7c,dre-let-7c-2,hhi-let-7c,ipu-let-7c-2,ipu-let-7c-1,ola-let-7c,aca-let-7c-1,ptr-let-7c,ggo-let-7c,cgr-let-7c,mmu-let-7c-1,ssc-let-7c,cfa-let-7c,eca-let-7c,	gga-let-7c	gga-let-7c-5p	TGAGGTAGTAGGTTGTATGGTT	5'	Yes	gp1a	372.678	445.426	high	0.0087137	0.00949607
207	123	gga-let-7d_R+1_1ss10GA	AGAGGTAGTAGGTTGCATAGTT	22	chr12	gga-let-7d,tgu-let-7d,oan-let-7d,aca-let-7d,hsa-let-7d,ptr-let-7d,cgr-let-7d,eca-let-7d,mdo-let-7d,	gga-let-7d	gga-let-7d	AGAGGTAGTGGGTTGCATAGT	5'	Diff	gp1a	17.2217	26.1298	middle	0.17067	0.173074
208	124	gga-let-7f-5p	TGAGGTAGTAGATTGTATAGTT	22	chr12	gga-let-7f,tgu-let-7f,ipu-let-7f,hsa-let-7f-1,ptr-let-7f-1,ggo-let-7f,cgr-let-7f,mmu-let-7f-1,ssc-let-7f-2,cfa-let-7f,eca-let-7f,	gga-let-7f	gga-let-7f-5p	TGAGGTAGTAGATTGTATAGTT	5'	Yes	gp1a	474.458	462.982	high	0.7665	0.793315
206	125	gga-let-7g-3p_L+8R+1_1ss30CT	GGAGATAACTGTACAGGCCACTGCCTTGCTT	31	chr12	gga-let-7g,tgu-let-7g-2,oan-let-7g,xtr-let-7g,aca-let-7g,hsa-let-7g,ggo-let-7g,cgr-let-7g,mmu-let-7g,ssc-let-7g,cfa-let-7g,	gga-let-7g	gga-let-7g-3p	CTGTACAGGCCACTGCCTTGCC	3'	Diff	gp1a	1.72217	2.32265	low	0.76132	1
206	126	gga-let-7g-5p_R+1	TGAGGTAGTAGTTTGTACAGTT	22	chr12	gga-let-7g,tgu-let-7g-2,oan-let-7g,xtr-let-7g,aca-let-7g,hsa-let-7g,ggo-let-7g,cgr-let-7g,mmu-let-7g,ssc-let-7g,cfa-let-7g,	gga-let-7g	gga-let-7g-5p	TGAGGTAGTAGTTTGTACAGT	5'	Diff	gp1a	489.441	510.519	high	0.45328	0.446638
199	127	gga-let-7i_R+1	TGAGGTAGTAGTTTGTGCTGTT	22	chr1	gga-let-7i,tgu-let-7i,xtr-let-7i,dre-let-7i,fru-let-7i,aca-let-7i,ptr-let-7i,ggo-let-7i,mml-let-7i,cgr-let-7i,	gga-let-7i	gga-let-7i	TGAGGTAGTAGTTTGTGCTGT	5'	Diff	gp1a	366.822	511.564	high	6.6128e-07	6.35054e-07
203	128	gga-let-7j-3p	CTATACAGTCTATTGCCTTCCT	22	chr26	gga-let-7j,tgu-let-7a-4,ipu-let-7a-5,ipu-let-7a-6,ola-let-7a-2,	gga-let-7j	gga-let-7j-3p	CTATACAGTCTATTGCCTTCCT	3'	Yes	gp1a	4.30543	10.4519	middle	0.10741	0.117529
200	129	gga-let-7k-3p	CTATACAATCTACTGTCTTTCC	22	chr1	gga-let-7a-3,tgu-let-7a-1,xtr-let-7e-2,dre-let-7a-3,fru-let-7a-2,ipu-let-7a-7,ola-let-7a-1,ola-let-7a-3,tni-let-7a-2,hsa-let-7a-3,ptr-let-7a-3,ggo-let-7a,mmu-let-7c-2,cfa-let-7a-1,eca-let-7a-2,mdo-let-7a-3,	gga-let-7a-3	gga-let-7k-3p	CTATACAATCTACTGTCTTTCC	3'	Yes	gp1a	2.87028	1.74199	low	0.60316	1
201	130	gga-let-7k-3p_1ss22CT	CTATACAATCTACTGTCTTTCT	22	chr12	gga-let-7a-1,tgu-let-7a-3,dre-let-7a-1,ipu-let-7a-1,aca-let-7a,aca-let-7f-1,hsa-let-7a-1,ptr-let-7a-1,cgr-let-7a,mmu-let-7a-1,oar-let-7a,ssc-let-7a-2,mdo-let-7a-1,	gga-let-7a-1	gga-let-7k-3p	CTATACAATCTACTGTCTTTCC	3'	Diff	gp1a	3.73137	4.93563	low	0.67694	0.753275
209	130	gga-let-7k-3p_1ss22CT	CTATACAATCTACTGTCTTTCT	22	chr26	gga-let-7k,tgu-let-7e,dre-let-7e,ipu-let-7e-2,ipu-let-7e-1,tni-let-7e,aca-let-7e,	gga-let-7k	gga-let-7k-3p	CTATACAATCTACTGTCTTTCC	3'	Diff	gp1a	3.73137	4.93563	low	0.67694	0.753275
209	131	gga-let-7k-5p	TGAGGTAGTAGATTGAATAGTT	22	chr26	gga-let-7k,tgu-let-7e,dre-let-7e,ipu-let-7e-2,ipu-let-7e-1,tni-let-7e,aca-let-7e,	gga-let-7k	gga-let-7k-5p	TGAGGTAGTAGATTGAATAGTT	5'	Yes	gp1a	208.383	223.207	middle	0.44255	0.440782
47	132	gga-miR-100-5p_R+1	AACCCGTAGATCCGAACTTGTGA	23	chr24	gga-mir-100,oan-mir-100,dre-mir-100-1,dre-mir-100-2,fru-mir-100,ipu-mir-100-1,hsa-mir-100,age-mir-100,sla-mir-100,mml-mir-100,cgr-mir-100,mmu-mir-100,rno-mir-100,bta-mir-100,ssc-mir-100,eca-mir-100,mdo-mir-100,ccr-mir-100,	gga-mir-100	gga-miR-100-5p	AACCCGTAGATCCGAACTTGTG	5'	Diff	gp1a	5301.7	3500.82	high	2.9057e-84	9.0033e-85
48	133	gga-miR-101-2-5p	TCAGTTATCACAGTGCTGATGCT	23	chr8	gga-mir-101-2,tgu-mir-101-2,oan-mir-101-1,xtr-mir-101a-2,dre-mir-101a,fru-mir-101a,ipu-mir-101a,aca-mir-101-1,hsa-mir-101-1,ppa-mir-101,mmu-mir-101a,cfa-mir-101-1,eca-mir-101-1,mdo-mir-101-1,	gga-mir-101-2	gga-miR-101-2-5p	TCAGTTATCACAGTGCTGATGCT	5'	Yes	gp1a	1.72217	8.12928	low	0.040418	0.064753
48	134	gga-miR-101-3p_R-1	GTACAGTACTGTGATAACTGA	21	chr8	gga-mir-101-2,tgu-mir-101-2,oan-mir-101-1,xtr-mir-101a-2,dre-mir-101a,fru-mir-101a,ipu-mir-101a,aca-mir-101-1,hsa-mir-101-1,ppa-mir-101,mmu-mir-101a,cfa-mir-101-1,eca-mir-101-1,mdo-mir-101-1,	gga-mir-101-2	gga-miR-101-3p	GTACAGTACTGTGATAACTGAA	3'	Diff	gp1a	158.44	167.521	middle	0.58238	0.579409
49	134	gga-miR-101-3p_R-1	GTACAGTACTGTGATAACTGA	21	Z	gga-mir-101-1,tgu-mir-101-1,oan-mir-101-2,xtr-mir-101a-1,aca-mir-101-2,hsa-mir-101-2,ptr-mir-101-2,cgr-mir-101b,ssc-mir-101-1,cfa-mir-101-2,eca-mir-101-2,mdo-mir-101-2,	gga-mir-101-1	gga-miR-101-3p	GTACAGTACTGTGATAACTGAA	3'	Diff	gp1a	158.44	167.521	middle	0.58238	0.579409
50	135	gga-miR-103-1-5p_L-2R+4	GGCTTCTTTACAGTGCTGCCTTGTTGC	27	chr13	gga-mir-103-1,ipu-mir-103-1,hsa-mir-103a-1,mmu-mir-103-1,bta-mir-103-1,oar-mir-103,ssc-mir-103-1,cfa-mir-103-1,eca-mir-107a,mdo-mir-103-1,	gga-mir-103-1	gga-miR-103-1-5p	TCGGCTTCTTTACAGTGCTGCCTTG	5'	Diff	gp1a	1.72217	0.001	low	0.19055	0.5
50	136	gga-miR-103-3p	AGCAGCATTGTACAGGGCTATGA	23	chr13	gga-mir-103-1,ipu-mir-103-1,hsa-mir-103a-1,mmu-mir-103-1,bta-mir-103-1,oar-mir-103,ssc-mir-103-1,cfa-mir-103-1,eca-mir-107a,mdo-mir-103-1,	gga-mir-103-1	gga-miR-103-3p	AGCAGCATTGTACAGGGCTATGA	3'	Yes	gp1a	185.42	138.004	middle	0.0095205	0.0103817
51	136	gga-miR-103-3p	AGCAGCATTGTACAGGGCTATGA	23	chr4	gga-mir-103-2,tgu-mir-103-2,xtr-mir-103-2,hsa-mir-103a-2,ptr-mir-103-2,cgr-mir-103,mmu-mir-103-2,bta-mir-103-2,ssc-mir-103-2,cfa-mir-103-2,eca-mir-103,mdo-mir-103-2,	gga-mir-103-2	gga-miR-103-3p	AGCAGCATTGTACAGGGCTATGA	3'	Yes	gp1a	185.42	138.004	middle	0.0095205	0.0103817
52	137	gga-miR-106-3p_R+1	ACTGCAGTATAAGCACTTCTGGC	23	chr4	gga-mir-106,tgu-mir-106,	gga-mir-106	gga-miR-106-3p	ACTGCAGTATAAGCACTTCTGG	3'	Diff	gp1a	0.001	3.48398	low	0.061295	0.124034
52	138	gga-miR-106-5p_R+2_1ss1AC	CAAAGTGCTTACAGTGCAGGTAGA	24	chr4	gga-mir-106,tgu-mir-106,	gga-mir-106	gga-miR-106-5p	AAAAGTGCTTACAGTGCAGGTA	5'	Diff	gp1a	14.6384	15.9682	middle	0.79903	0.859692
53	139	gga-miR-107-3p_R-1	AGCAGCATTGTACAGGGCTATC	22	chr6	gga-mir-107,tgu-mir-107,oan-mir-107,xtr-mir-107,aca-mir-107,hsa-mir-107,cgr-mir-107,mmu-mir-107,rno-mir-107,ssc-mir-107,cfa-mir-107,mdo-mir-107,	gga-mir-107	gga-miR-107-3p	AGCAGCATTGTACAGGGCTATCA	3'	Diff	gp1a	71.7571	35.2269	middle	0.00045441	0.000445573
10	140	gga-miR-10a-3p_L+1R-1_1ss10AC	CAAATTCGTCTCTAGGGGAAT	21	chr27	gga-mir-10a,aca-mir-10a,hsa-mir-10a,ptr-mir-10a,ppy-mir-10a,age-mir-10a,mml-mir-10a,cgr-mir-10a,mmu-mir-10a,bta-mir-10a,ssc-mir-10a,cfa-mir-10a,eca-mir-10a,mdo-mir-10a,	gga-mir-10a	gga-miR-10a-3p	AAATTCGTATCTAGGGGAATA	3'	Diff	gp1a	6.88868	7.54861	low	0.85444	0.803116
10	141	gga-miR-10a-5p	TACCCTGTAGATCCGAATTTGT	22	chr27	gga-mir-10a,aca-mir-10a,hsa-mir-10a,ptr-mir-10a,ppy-mir-10a,age-mir-10a,mml-mir-10a,cgr-mir-10a,mmu-mir-10a,bta-mir-10a,ssc-mir-10a,cfa-mir-10a,eca-mir-10a,mdo-mir-10a,	gga-mir-10a	gga-miR-10a-5p	TACCCTGTAGATCCGAATTTGT	5'	Yes	gp1a	4455.25	6810.01	high	0	4.96843e-120
11	142	gga-miR-10b-3p_L+2R-1	ACAGATTCGATTCTAGGGGAAT	22	chr7	gga-mir-10b,tgu-mir-10a,oan-mir-10b,xtr-mir-10b,dre-mir-10b-1,fru-mir-10b-1,ipu-mir-10b-1,tni-mir-10b-2,aca-mir-10b,hsa-mir-10b,ptr-mir-10b,ppy-mir-10b,ggo-mir-10b,mne-mir-10b,cgr-mir-10b,mmu-mir-10b,rno-mir-10b,bta-mir-10b,oar-mir-10b,ssc-mir-10b,cfa-mir-10b,eca-mir-10b,mdo-mir-10b,	gga-mir-10b	gga-miR-10b-3p	AGATTCGATTCTAGGGGAATA	3'	Diff	gp1a	3.44434	1.74199	low	0.45828	1
11	143	gga-miR-10b-5p	TACCCTGTAGAACCGAATTTGT	22	chr7	gga-mir-10b,tgu-mir-10a,oan-mir-10b,xtr-mir-10b,dre-mir-10b-1,fru-mir-10b-1,ipu-mir-10b-1,tni-mir-10b-2,aca-mir-10b,hsa-mir-10b,ptr-mir-10b,ppy-mir-10b,ggo-mir-10b,mne-mir-10b,cgr-mir-10b,mmu-mir-10b,rno-mir-10b,bta-mir-10b,oar-mir-10b,ssc-mir-10b,cfa-mir-10b,eca-mir-10b,mdo-mir-10b,	gga-mir-10b	gga-miR-10b-5p	TACCCTGTAGAACCGAATTTGT	5'	Yes	gp1a	778.421	2011.42	high	0	6.18115e-128
54	144	gga-miR-122-5p	TGGAGTGTGACAATGGTGTTTGT	23	JH375727.1	gga-mir-122-2,xtr-mir-122,fru-mir-122,mdo-mir-122,	gga-mir-122-2	gga-miR-122-5p	TGGAGTGTGACAATGGTGTTTGT	5'	Yes	gp1a	31.8601	5.22596	middle	1.3103e-05	7.42985e-06
55	144	gga-miR-122-5p	TGGAGTGTGACAATGGTGTTTGT	23	Z	gga-mir-122-1,tgu-mir-122,dre-mir-122,pol-mir-122,tni-mir-122,aca-mir-122,hsa-mir-122,ptr-mir-122,mml-mir-122a,cgr-mir-122,mmu-mir-122,bta-mir-122,cfa-mir-122,eca-mir-122,	gga-mir-122-1	gga-miR-122-5p	TGGAGTGTGACAATGGTGTTTGT	5'	Yes	gp1a	31.8601	5.22596	middle	1.3103e-05	7.42985e-06
58	145	gga-miR-125b-3p	ACAAGTCAGGCTCTTGGGACCT	22	chr1	gga-mir-125b,tgu-mir-125-1,xtr-mir-125b-2,aca-mir-125b-2,hsa-mir-125b-2,cgr-mir-125b,mmu-mir-125b-2,rno-mir-125b-2,bta-mir-125b-2,cfa-mir-125b-2,eca-mir-125b-2,mdo-mir-125b-1,	gga-mir-125b	gga-miR-125b-3p	ACAAGTCAGGCTCTTGGGACCT	3'	Yes	gp1a	127.441	70.8408	middle	6.7307e-05	8.40577e-05
58	146	gga-miR-125b-5p	TCCCTGAGACCCTAACTTGTGA	22	chr1	gga-mir-125b,tgu-mir-125-1,xtr-mir-125b-2,aca-mir-125b-2,hsa-mir-125b-2,cgr-mir-125b,mmu-mir-125b-2,rno-mir-125b-2,bta-mir-125b-2,cfa-mir-125b-2,eca-mir-125b-2,mdo-mir-125b-1,	gga-mir-125b	gga-miR-125b-5p	TCCCTGAGACCCTAACTTGTGA	5'	Yes	gp1a	8426.58	5759.01	high	0	3.9576e-118
59	147	gga-miR-126-3p_R-2	TCGTACCGTGAGTAATAATGC	21	chr17	gga-mir-126,xtr-mir-126,fru-mir-126,ipu-mir-126a,hsa-mir-126,ptr-mir-126,ppy-mir-126,mml-mir-126,cgr-mir-126,mmu-mir-126a,rno-mir-126a,bta-mir-126,ssc-mir-126,cfa-mir-126,eca-mir-126,mdo-mir-126,	gga-mir-126	gga-miR-126-3p	TCGTACCGTGAGTAATAATGCGC	3'	Diff	gp1a	3036.19	3108.29	high	0.25367	0.258486
59	148	gga-miR-126-5p	CATTATTACTTTTGGTACGCG	21	chr17	gga-mir-126,xtr-mir-126,fru-mir-126,ipu-mir-126a,hsa-mir-126,ptr-mir-126,ppy-mir-126,mml-mir-126,cgr-mir-126,mmu-mir-126a,rno-mir-126a,bta-mir-126,ssc-mir-126,cfa-mir-126,eca-mir-126,mdo-mir-126,	gga-mir-126	gga-miR-126-5p	CATTATTACTTTTGGTACGCG	5'	Yes	gp1a	723.311	574.275	high	4.9089e-05	5.23115e-05
60	149	gga-miR-128-1-5p	CGGGGCCGTAACACTGTCTGAGA	23	chr7	gga-mir-128-1,tgu-mir-128-1,aca-mir-128-2,hsa-mir-128-1,cgr-mir-128,mmu-mir-128-1,cfa-mir-128-1,	gga-mir-128-1	gga-miR-128-1-5p	CGGGGCCGTAACACTGTCTGAGA	5'	Yes	gp1a	5.16651	2.32265	low	0.30199	0.453126
60	150	gga-miR-128-3p	TCACAGTGAACCGGTCTCTTT	21	chr7	gga-mir-128-1,tgu-mir-128-1,aca-mir-128-2,hsa-mir-128-1,cgr-mir-128,mmu-mir-128-1,cfa-mir-128-1,	gga-mir-128-1	gga-miR-128-3p	TCACAGTGAACCGGTCTCTTT	3'	Yes	gp1a	92.1361	62.7116	middle	0.019613	0.0242075
61	150	gga-miR-128-3p	TCACAGTGAACCGGTCTCTTT	21	chr2	gga-mir-128-2,xtr-mir-128-2,fru-mir-128-2,tni-mir-128-2,aca-mir-128-1,hsa-mir-128-2,ptr-mir-128-2,mmu-mir-128-2,rno-mir-128-2,bta-mir-128-2,ssc-mir-128-2,cfa-mir-128-2,eca-mir-128-1,mdo-mir-128a,	gga-mir-128-2	gga-miR-128-3p	TCACAGTGAACCGGTCTCTTT	3'	Yes	gp1a	92.1361	62.7116	middle	0.019613	0.0242075
133	151	gga-miR-1306-3p_R-1	TGGACGTTGGCTCTGGTGGTGA	22	chr15	gga-mir-1306,xla-mir-1306,dre-mir-1306,hsa-mir-1306,ptr-mir-1306,mml-mir-1306,cgr-mir-1306,mmu-mir-1306,rno-mir-1306,bta-mir-1306,ssc-mir-1306,	gga-mir-1306	gga-miR-1306-3p	TGGACGTTGGCTCTGGTGGTGAT	3'	Diff	gp1a	1.72217	4.6453	low	0.24405	0.287799
133	152	gga-miR-1306-5p_L-1R-3	CCACCTCCCCTGCAAACGTCC	21	chr15	gga-mir-1306,xla-mir-1306,dre-mir-1306,hsa-mir-1306,ptr-mir-1306,mml-mir-1306,cgr-mir-1306,mmu-mir-1306,rno-mir-1306,bta-mir-1306,ssc-mir-1306,	gga-mir-1306	gga-miR-1306-5p	ACCACCTCCCCTGCAAACGTCCAGT	5'	Diff	gp1a	3.44434	1.74199	low	0.45828	1
63	153	gga-miR-130a-3p	CAGTGCAATATTAAAAGGGCAT	22	chr15	gga-mir-130a,tgu-mir-130a,xtr-mir-130c,dre-mir-130c-2,ipu-mir-130c-1,ipu-mir-130c-2,aca-mir-130c,ccr-mir-130c,	gga-mir-130a	gga-miR-130a-3p	CAGTGCAATATTAAAAGGGCAT	3'	Yes	gp1a	15.4995	28.4525	middle	0.048714	0.0481953
62	154	gga-miR-130b-3p	CAGTGCAATAATGAAAGGGCGT	22	chr15	gga-mir-130b,	gga-mir-130b	gga-miR-130b-3p	CAGTGCAATAATGAAAGGGCGT	3'	Yes	gp1a	25.8326	11.6133	middle	0.020987	0.0335554
62	155	gga-miR-130b-5p	CCTCTTTCCCTGTTGCACTACT	22	chr15	gga-mir-130b,	gga-mir-130b	gga-miR-130b-5p	CCTCTTTCCCTGTTGCACTACT	5'	Yes	gp1a	6.88868	5.22596	low	0.63922	0.774415
64	156	gga-miR-130c-3p	CAGTGCAATGTTAAAAGGGCAT	22	chr19	gga-mir-130c,xtr-mir-130a,aca-mir-130a-2,mdo-mir-130c-1,	gga-mir-130c	gga-miR-130c-3p	CAGTGCAATGTTAAAAGGGCAT	3'	Yes	gp1a	308.268	391.367	middle	0.0012997	0.00143799
134	157	gga-miR-1329-5p_R+2	TACAGTGATCACGTTACGATGGAT	24	chr3	gga-mir-1329,	gga-mir-1329	gga-miR-1329-5p	TACAGTGATCACGTTACGATGG	5'	Diff	gp1a	0.001	2.32265	low	0.12652	0.248712
65	158	gga-miR-133a-3p_L+1	TTTGGTCCCCTTCAACCAGCTGT	23	chr2	gga-mir-133a-1,tgu-mir-133-1,oan-mir-133a-1,xla-mir-133a,xtr-mir-133a,dre-mir-133a-1,fru-mir-133,tni-mir-133,aca-mir-133a-2,hsa-mir-133a-1,ppy-mir-133a,mml-mir-133d,mmu-mir-133a-1,rno-mir-133a,bta-mir-133a-2,ssc-mir-133a-2,eca-mir-133a,mdo-mir-133a-1,mdo-mir-133a-2,ccr-mir-133a,	gga-mir-133a-1	gga-miR-133a-3p	TTGGTCCCCTTCAACCAGCTGT	3'	Diff	gp1a	54.2484	349.849	middle	2.1644e-49	1.04121e-54
65	158	gga-miR-133a-5p_R-1	AGCTGGTAAAATGGAACCAAAT	22	chr2	gga-mir-133a-1,tgu-mir-133-1,oan-mir-133a-1,xla-mir-133a,xtr-mir-133a,dre-mir-133a-1,fru-mir-133,tni-mir-133,aca-mir-133a-2,hsa-mir-133a-1,ppy-mir-133a,mml-mir-133d,mmu-mir-133a-1,rno-mir-133a,bta-mir-133a-2,ssc-mir-133a-2,eca-mir-133a,mdo-mir-133a-1,mdo-mir-133a-2,ccr-mir-133a,	gga-mir-133a-1	gga-miR-133a-5p	AGCTGGTAAAATGGAACCAAATC	5'	Diff	gp1a	0.861085	5.22596	low	2.1644e-49	1.04121e-54
66	158	gga-miR-133a-3p_L+1	TTTGGTCCCCTTCAACCAGCTGT	23	chr20	gga-mir-133a-2,tgu-mir-133-3,oan-mir-133a-2,xtr-mir-133c,dre-mir-133a-2,ipu-mir-133a,ola-mir-133-2,aca-mir-133a-1,hsa-mir-133a-2,ptr-mir-133a-2,mmu-mir-133a-2,bta-mir-133a-1,oar-mir-133,ssc-mir-133a-1,cfa-mir-133c,eca-mir-133a-2,	gga-mir-133a-2	gga-miR-133a-3p	TTGGTCCCCTTCAACCAGCTGT	3'	Diff	gp1a	54.2484	349.849	middle	0.075808	0.124037
66	158	gga-miR-133a-5p_R-1	AGCTGGTAAAATGGAACCAAAT	22	chr20	gga-mir-133a-2,tgu-mir-133-3,oan-mir-133a-2,xtr-mir-133c,dre-mir-133a-2,ipu-mir-133a,ola-mir-133-2,aca-mir-133a-1,hsa-mir-133a-2,ptr-mir-133a-2,mmu-mir-133a-2,bta-mir-133a-1,oar-mir-133,ssc-mir-133a-1,cfa-mir-133c,eca-mir-133a-2,	gga-mir-133a-2	gga-miR-133a-5p	AGCTGGTAAAATGGAACCAAATC	5'	Diff	gp1a	0.861085	5.22596	low	0.075808	0.124037
12	159	gga-miR-133b_L+1	TTTGGTCCCCTTCAACCAGCTA	22	chr2	gga-mir-133b,tgu-mir-133-2,oan-mir-133b,xla-mir-133b,dre-mir-133b,ola-mir-133-3,pol-mir-133,pma-mir-133a,hsa-mir-133b,ptr-mir-133b,ppy-mir-133b,ggo-mir-133b,mml-mir-133b,mmu-mir-133b,rno-mir-133b,ssc-mir-133b,eca-mir-133b,	gga-mir-133b	gga-miR-133b	TTGGTCCCCTTCAACCAGCTA	3'	Diff	gp2a	0.001	1.74199	low	0.18575	0.248715
67	160	gga-miR-133c-3p_L+1R-1	TTTGGTCCCCTTCAACCAGCTG	22	chr23	gga-mir-133c,	gga-mir-133c	gga-miR-133c-3p	TTGGTCCCCTTCAACCAGCTGC	3'	Diff	gp1a	3.44434	14.2262	middle	0.0099998	0.00739189
69	161	gga-miR-137-3p_L+1	TTATTGCTTAAGAATACGCGTAG	23	chr8	gga-mir-137,tgu-mir-137,oan-mir-137a,xtr-mir-137-3,dre-mir-137-1,ipu-mir-137,aca-mir-137a,hsa-mir-137,ptr-mir-137,cgr-mir-137,mmu-mir-137,rno-mir-137,ssc-mir-137,mdo-mir-137a,ccr-mir-137,	gga-mir-137	gga-miR-137-3p	TATTGCTTAAGAATACGCGTAG	3'	Diff	gp1a	0.001	1.16133	low	0.27995	0.498715
70	162	gga-miR-138-5p_R+6	AGCTGGTGTTGTGAATCAGGCCG	23	chr2	gga-mir-138-1,tgu-mir-138-1,cfa-mir-138a,eca-mir-138-2,	gga-mir-138-1	gga-miR-138-5p	AGCTGGTGTTGTGAATC	5'	Diff	gp1a	0.861085	1.74199	low	0.58222	0.624036
71	162	gga-miR-138-5p_R+6	AGCTGGTGTTGTGAATCAGGCCG	23	chr11	gga-mir-138-2,tgu-mir-138-2,aca-mir-138-1,hsa-mir-138-2,ptr-mir-138,cgr-mir-138,mmu-mir-138-2,rno-mir-138-2,eca-mir-138-1,mdo-mir-138,	gga-mir-138-2	gga-miR-138-5p	AGCTGGTGTTGTGAATC	5'	Diff	gp1a	0.861085	1.74199	low	0.58222	0.624036
72	163	gga-miR-140-3p_L+1	ACCACAGGGTAGAACCACGGAC	22	chr11	gga-mir-140,tgu-mir-140,xtr-mir-140,fru-mir-140,ipu-mir-140,pol-mir-140,aca-mir-140,hsa-mir-140,ggo-mir-140,mne-mir-140,cgr-mir-140,mmu-mir-140,rno-mir-140,bta-mir-140,cfa-mir-140,eca-mir-140,ccr-mir-140,	gga-mir-140	gga-miR-140-3p	CCACAGGGTAGAACCACGGAC	3'	Diff	gp1a	1026.41	704.344	high	1.6821e-14	1.5881e-14
72	163	gga-miR-140-5p_L+1	CAGTGGTTTTACCCTATGGTAG	22	chr11	gga-mir-140,tgu-mir-140,xtr-mir-140,fru-mir-140,ipu-mir-140,pol-mir-140,aca-mir-140,hsa-mir-140,ggo-mir-140,mne-mir-140,cgr-mir-140,mmu-mir-140,rno-mir-140,bta-mir-140,cfa-mir-140,eca-mir-140,ccr-mir-140,	gga-mir-140	gga-miR-140-5p	AGTGGTTTTACCCTATGGTAG	5'	Diff	gp1a	3.44434	11.6133	middle	0.03441	0.020951
214	164	gga-miR-1416-5p_R+1	TCCTTAACTCATGCCGCTGTGT	22		gga-mir-1416,oan-mir-1416,	gga-mir-1416	gga-miR-1416-5p	TCCTTAACTCATGCCGCTGTG	5'	Diff	gp3a	13.7774	15.0972	middle	0.79528	0.855166
73	165	gga-miR-142-3p	TGTAGTGTTTCCTACTTTATGG	22	chr19	gga-mir-142,tgu-mir-142,oan-mir-142,xla-mir-142,dre-mir-142a,dre-mir-142b,fru-mir-142,tni-mir-142b,hsa-mir-142,ptr-mir-142,ggo-mir-142,cgr-mir-142,mmu-mir-142,ssc-mir-142,cfa-mir-142,mdo-mir-142,	gga-mir-142	gga-miR-142-3p	TGTAGTGTTTCCTACTTTATGG	3'	Yes	gp1a	6.88868	44.711	middle	1.26e-07	3.71622e-08
73	166	gga-miR-142-5p	CCCATAAAGTAGAAAGCACTAC	22	chr19	gga-mir-142,tgu-mir-142,oan-mir-142,xla-mir-142,dre-mir-142a,dre-mir-142b,fru-mir-142,tni-mir-142b,hsa-mir-142,ptr-mir-142,ggo-mir-142,cgr-mir-142,mmu-mir-142,ssc-mir-142,cfa-mir-142,mdo-mir-142,	gga-mir-142	gga-miR-142-5p	CCCATAAAGTAGAAAGCACTAC	5'	Yes	gp1a	180.828	151.553	middle	0.11867	0.124861
135	167	gga-miR-1434_R+5	GTGCGTGATGATGGAAAATTTCTTC	25	chr28	gga-mir-1434,	gga-mir-1434	gga-miR-1434	GTGCGTGATGATGGAAAATT	5'	Diff	gp1a	5.16651	14.5166	middle	0.034088	0.0262257
135	168	gga-mir-1434-p3	TTTGATTGAAGAAATTTGAGTATCTGACG	29	chr28	gga-mir-1434,	gga-mir-1434	gga-mir-1434-p3	tttgattgaagaaatttgagtatctgacg	3'	Yes	gp1a	12.0552	7.54861	middle	0.31417	0.503448
74	169	gga-miR-144-3p_L-1R+1	TACAGTATAGATGATGTACTCT	22	chr19	gga-mir-144,tgu-mir-144,ipu-mir-144,mmu-mir-144,ssc-mir-144,eca-mir-144,	gga-mir-144	gga-miR-144-3p	CTACAGTATAGATGATGTACTC	3'	Diff	gp1a	46.4986	84.7768	middle	0.00074737	0.000611679
74	170	gga-miR-144-5p_R+2	GGATATCATCATATACTGTAAGTT	24	chr19	gga-mir-144,tgu-mir-144,ipu-mir-144,mmu-mir-144,ssc-mir-144,eca-mir-144,	gga-mir-144	gga-miR-144-5p	GGATATCATCATATACTGTAAG	5'	Diff	gp1a	3.44434	3.48398	low	0.98259	1
136	171	gga-miR-1451-3p_L+1R-1_1ss23GT	CCGTAACTCGCTGCTGTGAGAGT	23	chr3	gga-mir-1451,tgu-mir-1451,	gga-mir-1451	gga-miR-1451-3p	CGTAACTCGCTGCTGTGAGAGGC	3'	Diff	gp1a	0.001	1.16133	low	0.27995	0.498715
136	172	gga-miR-1451-5p	TCGCACAGGAGCAAGTTACCGC	22	chr3	gga-mir-1451,tgu-mir-1451,	gga-mir-1451	gga-miR-1451-5p	TCGCACAGGAGCAAGTTACCGC	5'	Yes	gp1a	18.9439	11.6133	middle	0.18951	0.281048
137	173	gga-miR-1454_L-1R+7	TACAATGATGAGACTTTGGCTCCCTCTACT	30	chr3	gga-mir-1454,	gga-mir-1454	gga-miR-1454	GTACAATGATGAGACTTTGGCTCC	3'	Diff	gp1a	82.6642	59.2276	middle	0.052661	0.0532233
138	174	gga-miR-1456-5p_L-1	AAAGGACGGAGGCGGCCCGCGC	22	Z	gga-mir-1456,	gga-mir-1456	gga-miR-1456-5p	GAAAGGACGGAGGCGGCCCGCGC	5'	Diff	gp1a	13.7774	9.87127	middle	0.42907	0.541261
215	175	gga-mir-1457-p5	CTCCTTGGGCAACCTGTT	18		gga-mir-1457,	gga-mir-1457	gga-mir-1457-p5	ctccttgggcaacctgtt	5'	Yes	gp3a	5.16651	2.32265	low	0.29254	0.939089
139	176	gga-mir-1466-p3	TGGGGAAAGACGGCTGGATGAGCAGGTAAGG	31	chr24	gga-mir-1466,	gga-mir-1466	gga-mir-1466-p3	tggggaaagacggctggatgagcaggtaagg	3'	Yes	gp1a	1.72217	0.580663	low	0.45426	1
75	177	gga-miR-146a-3p_R-1	ACCCATGGGGCTCAGTTCTTCA	22	chr13	gga-mir-146a,tgu-mir-146c,	gga-mir-146a	gga-miR-146a-3p	ACCCATGGGGCTCAGTTCTTCAG	3'	Diff	gp1a	37.8877	18.5812	middle	0.010762	0.0163508
75	178	gga-miR-146a-5p_R+2	TGAGAACTGAATTCCATGGGTTGT	24	chr13	gga-mir-146a,tgu-mir-146c,	gga-mir-146a	gga-miR-146a-5p	TGAGAACTGAATTCCATGGGTT	5'	Diff	gp1a	422.793	413.625	middle	0.80781	0.835333
77	179	gga-miR-146b-3p_L+2	TGCCCTATGGATTCAGTTCTGC	22	chr6	gga-mir-146b,tgu-mir-146b,	gga-mir-146b	gga-miR-146b-3p	CCCTATGGATTCAGTTCTGC	3'	Diff	gp1a	43.0543	31.9364	middle	0.20699	0.248061
77	180	gga-miR-146b-5p_R+1	TGAGAACTGAATTCCATAGGCGT	23	chr6	gga-mir-146b,tgu-mir-146b,	gga-mir-146b	gga-miR-146b-5p	TGAGAACTGAATTCCATAGGCG	5'	Diff	gp1a	399.543	969.32	high	1.4417e-54	6.2466e-56
76	181	gga-miR-146c-3p_L-1R+1	GTCCATGGTATTCAGTTCTCTA	22	chr4	gga-mir-146c,tgu-mir-146a,	gga-mir-146c	gga-miR-146c-3p	AGTCCATGGTATTCAGTTCTCT	3'	Diff	gp1a	20.666	10.4519	middle	0.069238	0.0707595
76	182	gga-miR-146c-5p_R-1	TGAGAACTGAATTCCATGGACT	22	chr4	gga-mir-146c,tgu-mir-146a,	gga-mir-146c	gga-miR-146c-5p	TGAGAACTGAATTCCATGGACTG	5'	Diff	gp1a	829.225	1158.62	high	4.5045e-14	3.66522e-14
78	183	gga-miR-147_R+1	GTGTGCGGAAATGCTTCTGCT	21	chr10	gga-mir-147,tgu-mir-147,aca-mir-147,hsa-mir-147b,ptr-mir-147b,cgr-mir-147,mmu-mir-147,rno-mir-147,bta-mir-147,cfa-mir-147,	gga-mir-147	gga-miR-147	GTGTGCGGAAATGCTTCTGC	3'	Diff	gp1a	3.44434	2.90331	low	0.83502	1
79	184	gga-miR-148a-3p	TCAGTGCACTACAGAACTTTGT	22	chr2	gga-mir-148a,hsa-mir-148a,ptr-mir-148a,bta-mir-148a,mdo-mir-148,	gga-mir-148a	gga-miR-148a-3p	TCAGTGCACTACAGAACTTTGT	3'	Yes	gp1a	1989.11	1879.02	high	0.10346	0.103979
80	185	gga-miR-155_R+2	TTAATGCTAATCGTGATAGGGGTT	24	chr1	gga-mir-155,tgu-mir-155,hsa-mir-155,ptr-mir-155,ppy-mir-155,cgr-mir-155,bta-mir-155,cfa-mir-155,eca-mir-155,	gga-mir-155	gga-miR-155	TTAATGCTAATCGTGATAGGGG	5'	Diff	gp1a	20.666	11.6133	middle	0.11435	0.162762
216	186	gga-miR-1552-3p_R+1	CTAGCTGCTCTGCACTGACTGT	22		gga-mir-1552,	gga-mir-1552	gga-miR-1552-3p	CTAGCTGCTCTGCACTGACTG	3'	Diff	gp3a	0.001	1.16133	low	0.27995	0.498715
216	187	gga-miR-1552-5p_R+1	TTAGTGCGCGGTAAGCTAGGGTGT	24		gga-mir-1552,	gga-mir-1552	gga-miR-1552-5p	TTAGTGCGCGGTAAGCTAGGGTG	5'	Diff	gp3a	32.7212	12.1939	middle	0.0023183	0.00245938
140	188	gga-miR-1555-5p	AGCAAACCCTTCACCCTGCC	20	chr1	gga-mir-1555,	gga-mir-1555	gga-miR-1555-5p	AGCAAACCCTTCACCCTGCC	5'	Yes	gp1a	1.72217	0.001	low	0.19055	0.5
141	189	gga-miR-1563_R+6_1ss13GA	GCACATGATGAGAAAGCACTGAAACTGACT	30	chr12	gga-mir-1563,	gga-mir-1563	gga-miR-1563	GCACATGATGAGGAAGCACTGAAA	5'	Diff	gp1a	84.3863	38.9044	middle	4.7205e-05	6.10489e-05
141	190	gga-mir-1563-p3	CTGTATGAAGTGCATTCAATCCAATGCTGAGC	32	chr12	gga-mir-1563,	gga-mir-1563	gga-mir-1563-p3	ctgtatgaagtgcattcaatccaatgctgagc	3'	Yes	gp1a	79.2198	23.8072	middle	5.4859e-08	4.98703e-08
142	191	gga-mir-1595-p5_1ss16GC	AACAAGCACGAGTGTCG	17	chr8	gga-mir-1595,	gga-mir-1595	gga-mir-1595-p5	aacAAGCACGAGTGTGG	5'	Diff	gp1a	196.327	13.9359	middle	4.0427e-36	3.15782e-42
143	192	gga-miR-1597-5p_L+1	CATGTTTACAGGGCTCTTCATT	22	chr2	gga-mir-1597,	gga-mir-1597	gga-miR-1597-5p	ATGTTTACAGGGCTCTTCATT	5'	Diff	gp1a	1.72217	0.001	low	0.19055	0.5
12	193	gga-miR-15a_R+2	TAGCAGCACATAATGGTTTGTGT	23	chr1	gga-mir-15a,tgu-mir-15a,oan-mir-15a,hsa-mir-15a,cgr-mir-15a,ssc-mir-15a,cfa-mir-15a,eca-mir-15a,mdo-mir-15a,	gga-mir-15a	gga-miR-15a	TAGCAGCACATAATGGTTTGT	5'	Diff	gp1a	22.3882	28.7428	middle	0.36431	0.330516
3	194	gga-miR-15b-5p_R-1	TAGCAGCACATCATGGTTTGC	21		gga-mir-15b,tgu-mir-15b,oan-mir-15b,dre-mir-15b,ipu-mir-15b,pma-mir-15b,hsa-mir-15b,age-mir-15b,cgr-mir-15b,mmu-mir-15b,rno-mir-15b,bta-mir-15b,ssc-mir-15b,cfa-mir-15b,ccr-mir-15b,	gga-mir-15b	gga-miR-15b-5p	TAGCAGCACATCATGGTTTGCA	5'	Diff	gp3a	27.5547	25.5492	middle	0.79754	0.891926
13	195	gga-miR-15c-5p_R-1	TAGCAGCACATCATGGTTTGT	21	chr4	gga-mir-15c,tgu-mir-15c,	gga-mir-15c	gga-miR-15c-5p	TAGCAGCACATCATGGTTTGTA	5'	Diff	gp1a	17.2217	10.7423	middle	0.22559	0.344934
144	196	gga-mir-1606-p5_1ss3AC	AGCGGCTGCTCTTGGG	16	chr4	gga-mir-1606,	gga-mir-1606	gga-mir-1606-p5	agaggctgctcttggg	5'	Diff	gp1a	1.72217	0.001	low	0.19055	0.5
14	197	gga-miR-16-1-3p_1ss23AT	CCAGTATTAACTGTGCTGCTGAT	23	chr1	gga-mir-16-1,tgu-mir-16a,ssc-mir-16-2,cfa-mir-16-1,	gga-mir-16-1	gga-miR-16-1-3p	CCAGTATTAACTGTGCTGCTGAA	3'	Diff	gp1a	0.001	1.74199	low	0.18575	0.248715
145	198	gga-miR-1618-3p_L+1	AGAGCCCGGAGCCAGGCTGCTGT	23	chr8	gga-mir-1618,	gga-mir-1618	gga-miR-1618-3p	GAGCCCGGAGCCAGGCTGCTGT	3'	Diff	gp1a	0.001	1.16133	low	0.27995	0.498715
146	199	gga-miR-1623_L-1R-1	CAGGCACAGACAGGCAGT	18	chr10	gga-mir-1623,	gga-mir-1623	gga-miR-1623	GCAGGCACAGACAGGCAGTA	5'	Diff	gp1a	2.58326	0.580663	low	0.26216	0.625001
150	200	gga-mir-1636-p5	TGCCCCGTCACTCCTGATACCG	22	chr15	gga-mir-1636,	gga-mir-1636	gga-mir-1636-p5	tgccccgtcactcctgataccg	5'	Yes	gp1a	1.72217	0.580663	low	0.44488	0.498715
151	201	gga-miR-1643-3p_L-3R-2_1ss21GC	AAGTGCTGCTGGTGGAAC	18	chr11	gga-mir-1643,	gga-mir-1643	gga-miR-1643-3p	TAAAAGTGCTGCTGGTGGAAGAA	3'	Diff	gp1a	1.72217	0.001	low	0.19055	0.5
152	202	gga-miR-1647_L+3R+6	TTTTCTCTGCCTGAGGGGTACTCTGAGGTT	30	chr28	gga-mir-1647,	gga-mir-1647	gga-miR-1647	TCTCTGCCTGAGGGGTACTCT	5'	Diff	gp1a	1.72217	0.580663	low	0.45426	1
153	203	gga-mir-1648-p5_1ss11TG	GCGGCTCGGCGCGGCTCC	18	chr20	gga-mir-1648,	gga-mir-1648	gga-mir-1648-p5	gCGGCTCGGCTCGGCTCC	5'	Diff	gp1a	1.72217	1.16133	low	0.74448	1
154	204	gga-miR-1655-5p	TCAGCTGGTCTTGGGTAAATGC	22	chr8	gga-mir-1655,	gga-mir-1655	gga-miR-1655-5p	TCAGCTGGTCTTGGGTAAATGC	5'	Yes	gp1a	1.72217	0.001	low	0.19055	0.5
14	205	gga-miR-16-5p	TAGCAGCACGTAAATATTGGTG	22	chr1	gga-mir-16-1,tgu-mir-16a,ssc-mir-16-2,cfa-mir-16-1,	gga-mir-16-1	gga-miR-16-5p	TAGCAGCACGTAAATATTGGTG	5'	Yes	gp1a	144.662	190.748	middle	0.010291	0.0118974
156	206	gga-miR-1662	TTGACATCATCATACTTGGGAT	22	chr2	gga-mir-1662,tgu-mir-1662,	gga-mir-1662	gga-miR-1662	TTGACATCATCATACTTGGGAT	5'	Yes	gp1a	1.72217	8.70994	low	0.029867	0.0380919
158	207	gga-miR-1677-3p_L+1	TTGACTTCAGTAGGAGCAGGATT	23	chr3	gga-mir-1677,tgu-mir-1677,	gga-mir-1677	gga-miR-1677-3p	TGACTTCAGTAGGAGCAGGATT	3'	Diff	gp1a	3.44434	1.16133	low	0.28991	0.625001
160	208	gga-miR-1684a-3p	AAGTATGAGGAAATGGAGCTCT	22	chr4	gga-mir-1684a,	gga-mir-1684a	gga-miR-1684a-3p	AAGTATGAGGAAATGGAGCTCT	3'	Yes	gp1a	1.72217	2.32265	low	0.76132	1
159	209	gga-miR-1684b-3p	AAGTATGAGGAAATGGAGATCT	22	AADN03024942.1	gga-mir-1684b,	gga-mir-1684b	gga-miR-1684b-3p	AAGTATGAGGAAATGGAGATCT	3'	Yes	gp1a	3.44434	0.001	low	0.58905	1
15	210	gga-miR-16c-5p	TAGCAGCACGTAAATACTGGAG	22	chr4	gga-mir-16c,tgu-mir-16c,	gga-mir-16c	gga-miR-16c-5p	TAGCAGCACGTAAATACTGGAG	5'	Yes	gp1a	118.83	122.81	middle	0.76707	0.797062
161	211	gga-miR-1729-3p	CTACTCGGTGAGTAAGGATAGC	22	chr15	gga-mir-1729,	gga-mir-1729	gga-miR-1729-3p	CTACTCGGTGAGTAAGGATAGC	3'	Yes	gp1a	1.72217	5.80663	low	0.13474	0.178564
161	212	gga-miR-1729-5p	ATCCCTTACTCACATGAGTAGTC	23	chr15	gga-mir-1729,	gga-mir-1729	gga-miR-1729-5p	ATCCCTTACTCACATGAGTAGTC	5'	Yes	gp1a	12.0552	22.6458	middle	0.069807	0.0645627
16	213	gga-miR-17-3p_R+3	ACTGCAGTGAAGGCACTTGTAGC	23	chr1	gga-mir-17,tgu-mir-17a,oan-mir-17,xtr-mir-17,aca-mir-17,hsa-mir-17,ppy-mir-17,cgr-mir-17,mmu-mir-17,oar-mir-17,ssc-mir-17,cfa-mir-17,eca-mir-17,mdo-mir-17,	gga-mir-17	gga-miR-17-3p	ACTGCAGTGAAGGCACTTGT	3'	Diff	gp1a	6.88868	7.54861	low	0.85444	0.803116
163	214	gga-mir-1758-p3	CACTTGTCGGGCTATGTAGTC	21	chr24	gga-mir-1758,	gga-mir-1758	gga-mir-1758-p3	CACTTGTCGGGCTATgtagtc	3'	Yes	gp1a	1.72217	0.001	low	0.19055	0.5
16	215	gga-miR-17-5p_R-1	CAAAGTGCTTACAGTGCAGGTAG	23	chr1	gga-mir-17,tgu-mir-17a,oan-mir-17,xtr-mir-17,aca-mir-17,hsa-mir-17,ppy-mir-17,cgr-mir-17,mmu-mir-17,oar-mir-17,ssc-mir-17,cfa-mir-17,eca-mir-17,mdo-mir-17,	gga-mir-17	gga-miR-17-5p	CAAAGTGCTTACAGTGCAGGTAGT	5'	Diff	gp1a	52.5262	96.6803	middle	0.0002646	0.000301722
164	216	gga-miR-1769-3p_R+1	AGTGTGAAATCTGCCTGAAAGTCT	24	chr15	gga-mir-1769,	gga-mir-1769	gga-miR-1769-3p	AGTGTGAAATCTGCCTGAAAGTC	3'	Diff	gp1a	0.001	1.16133	low	0.27995	0.498715
165	217	gga-miR-1782_L+2_1ss23AT	AAACATTCATTGGAGCAGGGACT	23	chr2	gga-mir-1782,	gga-mir-1782	gga-miR-1782	ACATTCATTGGAGCAGGGACA	3'	Diff	gp1a	6.88868	2.32265	low	0.13447	0.179689
166	218	gga-mir-1796-p3_1ss3GT	AGTGCTGAGGGTTCAC	16	chr2	gga-mir-1796,	gga-mir-1796	gga-mir-1796-p3	AGGGCTGAgggttcac	3'	Diff	gp1a	1.72217	0.001	low	0.19055	0.5
167	219	gga-miR-1797_L+8R-1	CCACAACAGCTTGGAACTGAGCAGGAACT	29	chr26	gga-mir-1797,	gga-mir-1797	gga-miR-1797	GCTTGGAACTGAGCAGGAACTG	3'	Diff	gp1a	1.72217	0.580663	low	0.45426	1
168	220	gga-miR-1805-3p	TGTATTGGAACACTACAGCTC	21	chr1	gga-mir-1805,tgu-mir-1805,aca-mir-1805,mdo-mir-1805,	gga-mir-1805	gga-miR-1805-3p	TGTATTGGAACACTACAGCTC	3'	Yes	gp1a	8.61085	4.06464	low	0.20486	0.266848
82	221	gga-miR-181a-3p	ACCATCGACCGTTGATTGTACC	22	chr8	gga-mir-181a-1,tgu-mir-181a-1,oan-mir-181a-1,aca-mir-181a-1,cgr-mir-181a,mmu-mir-181a-1,rno-mir-181a-1,cfa-mir-181a-1,cfa-mir-181a-2,eca-mir-181a-2,mdo-mir-181a-1,sha-mir-181a-1,	gga-mir-181a-1	gga-miR-181a-3p	ACCATCGACCGTTGATTGTACC	3'	Yes	gp1a	12.9163	6.67762	middle	0.16208	0.26318
81	222	gga-miR-181a-5p	AACATTCAACGCTGTCGGTGAGT	23	chr17	gga-mir-181a-2,tgu-mir-181a-2,oan-mir-181a-2,ipu-mir-181a-1,aca-mir-181a-2,	gga-mir-181a-2	gga-miR-181a-5p	AACATTCAACGCTGTCGGTGAGT	5'	Yes	gp1a	359.934	311.235	middle	0.069267	0.0691072
82	222	gga-miR-181a-5p	AACATTCAACGCTGTCGGTGAGT	23	chr8	gga-mir-181a-1,tgu-mir-181a-1,oan-mir-181a-1,aca-mir-181a-1,cgr-mir-181a,mmu-mir-181a-1,rno-mir-181a-1,cfa-mir-181a-1,cfa-mir-181a-2,eca-mir-181a-2,mdo-mir-181a-1,sha-mir-181a-1,	gga-mir-181a-1	gga-miR-181a-5p	AACATTCAACGCTGTCGGTGAGT	5'	Yes	gp1a	359.934	311.235	middle	0.069267	0.0691072
83	223	gga-mir-181b-1-p3_1ss20CA	GCTCACTGAACAATGAATGA	20	chr8	gga-mir-181b-1,tgu-mir-181b-1,xtr-mir-181b-1,fru-mir-181b,ola-mir-181b-1,aca-mir-181b-2,cgr-mir-181b,mmu-mir-181b-1,ssc-mir-181b-1,cfa-mir-181b-1,mdo-mir-181b-1,	gga-mir-181b-1	gga-mir-181b-1-p3	gcTCACTGAACAATGAATGC	3'	Diff	gp1a	1.72217	0.001	low	0.19055	0.5
83	224	gga-miR-181b-5p_R+1	AACATTCATTGCTGTCGGTGGGT	23	chr8	gga-mir-181b-1,tgu-mir-181b-1,xtr-mir-181b-1,fru-mir-181b,ola-mir-181b-1,aca-mir-181b-2,cgr-mir-181b,mmu-mir-181b-1,ssc-mir-181b-1,cfa-mir-181b-1,mdo-mir-181b-1,	gga-mir-181b-1	gga-miR-181b-5p	AACATTCATTGCTGTCGGTGGG	5'	Diff	gp1a	42.1932	63.2922	middle	0.037403	0.0403656
84	224	gga-miR-181b-5p_R+1	AACATTCATTGCTGTCGGTGGGT	23	chr17	gga-mir-181b-2,tgu-mir-181b-2,oan-mir-181b-2,dre-mir-181b-2,aca-mir-181b-1,hsa-mir-181b-2,ptr-mir-181b-2,ppy-mir-181b-2,bta-mir-181b-2,ssc-mir-181b-2,cfa-mir-181b-2,mdo-mir-181b-2,ccr-mir-181b,	gga-mir-181b-2	gga-miR-181b-5p	AACATTCATTGCTGTCGGTGGG	5'	Diff	gp1a	42.1932	63.2922	middle	0.037403	0.0403656
85	225	gga-miR-183_R-1	TATGGCACTGGTAGAATTCACT	22	chr1	gga-mir-183,tgu-mir-183,xtr-mir-183,dre-mir-183,fru-mir-183,ola-mir-183-2,cgr-mir-183,mmu-mir-183,rno-mir-183,bta-mir-183,cfa-mir-183,eca-mir-183,mdo-mir-183,ccr-mir-183,	gga-mir-183	gga-miR-183	TATGGCACTGGTAGAATTCACTG	5'	Diff	gp1a	3.44434	5.22596	low	0.54011	0.506692
86	226	gga-miR-184-3p	TGGACGGAGAACTGATAAGGGT	22	chr10	gga-mir-184,	gga-mir-184	gga-miR-184-3p	TGGACGGAGAACTGATAAGGGT	3'	Yes	gp1a	3.44434	0.001	low	0.064148	0.250001
17	227	gga-miR-18a-3p_R+2	ACTGCCCTAAGTGCTCCTTCTGGC	24	chr1	gga-mir-18a,tgu-mir-18a,xtr-mir-18a,dre-mir-18a,fru-mir-18,ipu-mir-18a,aca-mir-18a,hsa-mir-18a,cgr-mir-18a,mmu-mir-18a,ssc-mir-18a,eca-mir-18a,mdo-mir-18a,ccr-mir-18a,	gga-mir-18a	gga-miR-18a-3p	ACTGCCCTAAGTGCTCCTTCTG	3'	Diff	gp1a	1.72217	0.001	low	0.19055	0.5
17	228	gga-miR-18a-5p_R+2	TAAGGTGCATCTAGTGCAGATAGT	24	chr1	gga-mir-18a,tgu-mir-18a,xtr-mir-18a,dre-mir-18a,fru-mir-18,ipu-mir-18a,aca-mir-18a,hsa-mir-18a,cgr-mir-18a,mmu-mir-18a,ssc-mir-18a,eca-mir-18a,mdo-mir-18a,ccr-mir-18a,	gga-mir-18a	gga-miR-18a-5p	TAAGGTGCATCTAGTGCAGATA	5'	Diff	gp1a	1.72217	4.6453	low	0.24405	0.287799
18	229	gga-miR-18b-3p_L-1	ACTGCCCTAAATGCTCCTTCTGGC	24	chr4	gga-mir-18b,bta-mir-18b,	gga-mir-18b	gga-miR-18b-3p	TACTGCCCTAAATGCTCCTTCTGGC	3'	Diff	gp1a	1.72217	0.001	low	0.19055	0.5
88	230	gga-miR-190-3p_L+1	ACTATATATCAAACATATTCCT	22	chr10	gga-mir-190,tgu-mir-190,oan-mir-190a,fru-mir-190,ipu-mir-190a,aca-mir-190a,hsa-mir-190a,cgr-mir-190a,mmu-mir-190a,rno-mir-190a,ssc-mir-190a,eca-mir-190a,mdo-mir-190a,	gga-mir-190	gga-miR-190-3p	CTATATATCAAACATATTCCT	3'	Diff	gp1a	0.001	1.16133	low	0.27995	0.498715
88	231	gga-miR-190-5p_R+1	TGATATGTTTGATATATTAGGTT	23	chr10	gga-mir-190,tgu-mir-190,oan-mir-190a,fru-mir-190,ipu-mir-190a,aca-mir-190a,hsa-mir-190a,cgr-mir-190a,mmu-mir-190a,rno-mir-190a,ssc-mir-190a,eca-mir-190a,mdo-mir-190a,	gga-mir-190	gga-miR-190-5p	TGATATGTTTGATATATTAGGT	5'	Diff	gp1a	6.88868	7.54861	low	0.85444	0.803116
89	232	gga-miR-193b-3p_R-2	AACTGGCCCACAAAGTCCCGCT	22	chr14	gga-mir-193b,tgu-mir-193a,oan-mir-193,cgr-mir-193b,mmu-mir-193b,bta-mir-193b,cfa-mir-193b,eca-mir-193b,mdo-mir-193b,	gga-mir-193b	gga-miR-193b-3p	AACTGGCCCACAAAGTCCCGCTTT	3'	Diff	gp1a	65.4425	37.1624	middle	0.0056632	0.00720871
89	233	gga-miR-193b-5p_R+4	CGGGGTTTTGGGGGCGAGATGAGCTT	26	chr14	gga-mir-193b,tgu-mir-193a,oan-mir-193,cgr-mir-193b,mmu-mir-193b,bta-mir-193b,cfa-mir-193b,eca-mir-193b,mdo-mir-193b,	gga-mir-193b	gga-miR-193b-5p	CGGGGTTTTGGGGGCGAGATGA	5'	Diff	gp1a	1.72217	0.001	low	0.19055	0.5
90	234	gga-miR-194_R+1	TGTAACAGCAACTCCATGTGGAC	23	chr3	gga-mir-194,tgu-mir-194-2,	gga-mir-194	gga-miR-194	TGTAACAGCAACTCCATGTGGA	5'	Diff	gp1a	0.001	18.5812	middle	1.5468e-05	1.81454e-06
91	235	gga-miR-196-5p_R+1	TAGGTAGTTTCATGTTGTTGGG	22	chr27	gga-mir-196-1,	gga-mir-196-1	gga-miR-196-5p	TAGGTAGTTTCATGTTGTTGG	5'	Diff	gp1a	3.44434	20.0329	middle	0.44488	0.498715
92	235	gga-miR-196-5p_R+1	TAGGTAGTTTCATGTTGTTGGG	22	JH375593.1	gga-mir-196-3,xtr-mir-196a,dre-mir-196a-1,fru-mir-196a-1,ipu-mir-196a-1,tni-mir-196a-1,aca-mir-196a-2,mmu-mir-196a-2,cfa-mir-196a-2,ccr-mir-196a,	gga-mir-196-3	gga-miR-196-5p	TAGGTAGTTTCATGTTGTTGG	5'	Diff	gp1a	3.44434	20.0329	middle	0.00058971	0.000267994
93	235	gga-miR-196-5p_R+1	TAGGTAGTTTCATGTTGTTGGG	22	chr2	gga-mir-196-2,tgu-mir-196,oan-mir-196b,mdo-mir-196b,	gga-mir-196-2	gga-miR-196-5p	TAGGTAGTTTCATGTTGTTGG	5'	Diff	gp1a	3.44434	20.0329	middle	0.00058971	0.000267994
94	236	gga-miR-199-3p_L-1R+2	ACAGTAGTCTGCACATTGGTT	21	chr17	gga-mir-199-1,tgu-mir-199-1,fru-mir-199-2,ipu-mir-199a-4,ipu-mir-199a-2,pol-mir-199a-2,aca-mir-199b,hsa-mir-199a-1,ptr-mir-199a-1,mmu-mir-199a-1,bta-mir-199b,bta-mir-199a-2,ssc-mir-199b,cfa-mir-199-3,cfa-mir-199-1,eca-mir-199b,mdo-mir-199b-1,	gga-mir-199-1	gga-miR-199-3p	TACAGTAGTCTGCACATTGG	3'	Diff	gp1a	830.947	680.246	high	0.00058971	0.000267994
95	236	gga-miR-199-3p_L-1R+2	ACAGTAGTCTGCACATTGGTT	21	chr8	gga-mir-199-2,tgu-mir-199-2,oan-mir-199,xtr-mir-199a,dre-mir-199-1,fru-mir-199-1,ipu-mir-199a-1,pol-mir-199a-1,tni-mir-199-1,aca-mir-199a-2,pma-mir-199a,hsa-mir-199a-2,lla-mir-199a,mmu-mir-199a-2,rno-mir-199a,bta-mir-199a-1,ssc-mir-199a-1,cfa-mir-199-2,eca-mir-199a,mdo-mir-199b-2,ccr-mir-199,	gga-mir-199-2	gga-miR-199-3p	TACAGTAGTCTGCACATTGG	3'	Diff	gp1a	830.947	680.246	high	0.00014871	0.00014472
94	237	gga-miR-199-5p	CCCAGTGTTCAGACTACCTGTTC	23	chr17	gga-mir-199-1,tgu-mir-199-1,fru-mir-199-2,ipu-mir-199a-4,ipu-mir-199a-2,pol-mir-199a-2,aca-mir-199b,hsa-mir-199a-1,ptr-mir-199a-1,mmu-mir-199a-1,bta-mir-199b,bta-mir-199a-2,ssc-mir-199b,cfa-mir-199-3,cfa-mir-199-1,eca-mir-199b,mdo-mir-199b-1,	gga-mir-199-1	gga-miR-199-5p	CCCAGTGTTCAGACTACCTGTTC	5'	Yes	gp1a	1234.8	2402.49	high	1.3678e-86	6.3045e-88
95	237	gga-miR-199-5p	CCCAGTGTTCAGACTACCTGTTC	23	chr8	gga-mir-199-2,tgu-mir-199-2,oan-mir-199,xtr-mir-199a,dre-mir-199-1,fru-mir-199-1,ipu-mir-199a-1,pol-mir-199a-1,tni-mir-199-1,aca-mir-199a-2,pma-mir-199a,hsa-mir-199a-2,lla-mir-199a,mmu-mir-199a-2,rno-mir-199a,bta-mir-199a-1,ssc-mir-199a-1,cfa-mir-199-2,eca-mir-199a,mdo-mir-199b-2,ccr-mir-199,	gga-mir-199-2	gga-miR-199-5p	CCCAGTGTTCAGACTACCTGTTC	5'	Yes	gp1a	1234.8	2402.49	high	1.3678e-86	6.3045e-88
19	238	gga-miR-19a-3p	TGTGCAAATCTATGCAAAACTGA	23	chr1	gga-mir-19a,tgu-mir-19a,xtr-mir-19a,fru-mir-19a,ipu-mir-19a-2,ipu-mir-19a-1,aca-mir-19a,hsa-mir-19a,age-mir-19a,mne-mir-19a,cgr-mir-19a,mmu-mir-19a,rno-mir-19a,cfa-mir-19a,eca-mir-19a,mdo-mir-19a,	gga-mir-19a	gga-miR-19a-3p	TGTGCAAATCTATGCAAAACTGA	3'	Yes	gp1a	81.8031	591.405	high	8.7709e-87	4.58768e-97
20	239	gga-miR-19b-3p	TGTGCAAATCCATGCAAAACTGA	23	chr1	gga-mir-19b,tgu-mir-19b-1,oan-mir-19b-2,aca-mir-19b,hsa-mir-19b-1,lca-mir-19b-1,cgr-mir-19b,mmu-mir-19b-1,ssc-mir-19b-1,cfa-mir-19b-1,eca-mir-19b,mdo-mir-19b-1,	gga-mir-19b	gga-miR-19b-3p	TGTGCAAATCCATGCAAAACTGA	3'	Yes	gp1a	214.41	1043.16	high	0	4.77616e-133
1	240	gga-miR-1a-3p_R+1_1ss5AN	TGGANTGTAAAGAAGTATGTAT	22	chr20	gga-mir-1a-1,tgu-mir-1-1,ipu-mir-1-1,pol-mir-1,aca-mir-1a-2,mmu-mir-1a-1,bta-mir-1-1,eca-mir-1-2,	gga-mir-1a-1	gga-miR-1a-3p	TGGAATGTAAAGAAGTATGTA	3'	Diff	gp1a	0.001	7.54861	low	0.44488	0.498715
2	240	gga-miR-1a-3p_R+1_1ss5AN	TGGANTGTAAAGAAGTATGTAT	22	chr2	gga-mir-1a-2,tgu-mir-1-2,oan-mir-1a,fru-mir-1,hsa-mir-1-2,ptr-mir-1-2,mml-mir-1-2,mmu-mir-1a-2,eca-mir-1-1,mdo-mir-1-1,	gga-mir-1a-2	gga-miR-1a-3p	TGGAATGTAAAGAAGTATGTA	3'	Diff	gp1a	0.001	7.54861	low	0.0058764	0.00382603
96	241	gga-miR-200a-3p_R+1	TAACACTGTCTGGTAACGATGTT	23	chr21	gga-mir-200a,tgu-mir-200a,xtr-mir-200a,aca-mir-200a,bta-mir-200a,mdo-mir-200a,	gga-mir-200a	gga-miR-200a-3p	TAACACTGTCTGGTAACGATGT	3'	Diff	gp1a	13.7774	34.8398	middle	0.002373	0.00253799
96	242	gga-miR-200a-5p	CATCTTACTAGACAGTGCTGGA	22	chr21	gga-mir-200a,tgu-mir-200a,xtr-mir-200a,aca-mir-200a,bta-mir-200a,mdo-mir-200a,	gga-mir-200a	gga-miR-200a-5p	CATCTTACTAGACAGTGCTGGA	5'	Yes	gp1a	0.001	1.74199	low	0.18575	0.248715
97	243	gga-miR-200b-3p	TAATACTGCCTGGTAATGATGAT	23	chr21	gga-mir-200b,ipu-mir-200b,bta-mir-200b,mdo-mir-200b,	gga-mir-200b	gga-miR-200b-3p	TAATACTGCCTGGTAATGATGAT	3'	Yes	gp1a	18.9439	64.4536	middle	5.4971e-07	4.44744e-07
97	244	gga-miR-200b-5p_L+2	CATCTTACTGGGCAGCATTGGA	22	chr21	gga-mir-200b,ipu-mir-200b,bta-mir-200b,mdo-mir-200b,	gga-mir-200b	gga-miR-200b-5p	TCTTACTGGGCAGCATTGGA	5'	Diff	gp1a	1.72217	2.32265	low	0.76132	1
98	245	gga-miR-203	GTGAAATGTTTAGGACCACTTG	22	chr5	gga-mir-203,pol-mir-203,	gga-mir-203	gga-miR-203	GTGAAATGTTTAGGACCACTTG	3'	Yes	gp1a	3.44434	0.001	low	0.064148	0.250001
99	245	gga-miR-204	TTCCCTTTGTCATCCTATGCCT	22	Z	gga-mir-204-1,tgu-mir-204-1,xtr-mir-204-2,aca-mir-204a-2,hsa-mir-204,cgr-mir-204,mmu-mir-204,rno-mir-204,bta-mir-204,cfa-mir-204,	gga-mir-204-1	gga-miR-204	TTCCCTTTGTCATCCTATGCCT	5'	Yes	gp1a	1.72217	14.323	middle	0.0015983	0.00229341
100	245	gga-miR-204	TTCCCTTTGTCATCCTATGCCT	22	chr10	gga-mir-204-2,tgu-mir-204-2,fru-mir-204a,aca-mir-204a-1,mdo-mir-204,	gga-mir-204-2	gga-miR-204	TTCCCTTTGTCATCCTATGCCT	5'	Yes	gp1a	1.72217	14.323	middle	0.0015983	0.00229341
101	245	gga-miR-204	TTCCCTTTGTCATCCTATGCCT	22	chr28	gga-mir-211,tgu-mir-204-3,tgu-mir-204-5,	gga-mir-211	gga-miR-204	TTCCCTTTGTCATCCTATGCCT	5'	Yes	gp1a	1.72217	14.323	middle	0.0015983	0.00229341
103	246	gga-miR-205a_R+1	TCCTTCATTCCACCGGAGTCTGT	23	chr26	gga-mir-205a,oan-mir-205,aca-mir-205a,cgr-mir-205,bta-mir-205,ssc-mir-205,eca-mir-205,mdo-mir-205a,	gga-mir-205a	gga-miR-205a	TCCTTCATTCCACCGGAGTCTG	5'	Diff	gp1a	0.001	1.16133	low	0.27995	0.498715
21	247	gga-miR-20a-3p_L+4R-1	CACTAATCTACTGCATTATAAGCACTTAAAG	31	chr1	gga-mir-20a,tgu-mir-20a,aca-mir-20a,hsa-mir-20a,lca-mir-20,rno-mir-20a,cfa-mir-20a,mdo-mir-20a,ccr-mir-20a,	gga-mir-20a	gga-miR-20a-3p	AATCTACTGCATTATAAGCACTTAAAGT	3'	Diff	gp1a	1.72217	0.001	low	0.19055	0.5
21	248	gga-miR-20a-5p	TAAAGTGCTTATAGTGCAGGTAG	23	chr1	gga-mir-20a,tgu-mir-20a,aca-mir-20a,hsa-mir-20a,lca-mir-20,rno-mir-20a,cfa-mir-20a,mdo-mir-20a,ccr-mir-20a,	gga-mir-20a	gga-miR-20a-5p	TAAAGTGCTTATAGTGCAGGTAG	5'	Yes	gp1a	82.6642	161.424	middle	3.6783e-07	4.71229e-07
22	249	gga-miR-20b-5p	CAAAGTGCTCATAGTGCAGGTAG	23	chr4	gga-mir-20b,tgu-mir-20b,	gga-mir-20b	gga-miR-20b-5p	CAAAGTGCTCATAGTGCAGGTAG	5'	Yes	gp1a	8.61085	11.0326	middle	0.57696	0.662803
169	250	gga-miR-2131-5p	ATGCAGAAGTGCACGGAAACAGCT	24	Z	gga-mir-2131,	gga-mir-2131	gga-miR-2131-5p	ATGCAGAAGTGCACGGAAACAGCT	5'	Yes	gp1a	6.88868	10.4519	middle	0.38625	0.479539
23	251	gga-miR-21-3p_R+1	CAACAACAGTCGGTAGGCTGTCT	23	chr19	gga-mir-21,tgu-mir-21,aca-mir-21,hsa-mir-21,cgr-mir-21,mmu-mir-21a,bta-mir-21,cfa-mir-21,aja-mir-21,mdo-mir-21,	gga-mir-21	gga-miR-21-3p	CAACAACAGTCGGTAGGCTGTC	3'	Diff	gp1a	18.9439	19.7425	middle	0.88518	0.874309
104	252	gga-miR-214_R+1	ACAGCAGGCACAGACAGGCAGT	22	chr8	gga-mir-214,tgu-mir-214,oan-mir-214,xtr-mir-214,ipu-mir-214,aca-mir-214,hsa-mir-214,cgr-mir-214,rno-mir-214,bta-mir-214,eca-mir-214,mdo-mir-214,ccr-mir-214,	gga-mir-214	gga-miR-214	ACAGCAGGCACAGACAGGCAG	3'	Diff	gp1a	531.29	402.98	high	3.6221e-05	4.01607e-05
105	253	gga-miR-215-5p_R+1	ATGACCTATGAATTGACAGACT	22	chr3	gga-mir-215,tgu-mir-215,	gga-mir-215	gga-miR-215-5p	ATGACCTATGAATTGACAGAC	5'	Diff	gp1a	8.61085	38.9044	middle	1.0191e-05	8.80839e-06
23	254	gga-miR-21-5p_R+1	TAGCTTATCAGACTGATGTTGAC	23	chr19	gga-mir-21,tgu-mir-21,aca-mir-21,hsa-mir-21,cgr-mir-21,mmu-mir-21a,bta-mir-21,cfa-mir-21,aja-mir-21,mdo-mir-21,	gga-mir-21	gga-miR-21-5p	TAGCTTATCAGACTGATGTTGA	5'	Diff	gp1a	1567.17	2237.87	high	6.874e-29	5.41428e-29
107	255	gga-miR-216b	AAATCTCTGCAGGCAAATGTGA	22	chr3	gga-mir-216b,aca-mir-216b,hsa-mir-216b,ptr-mir-216b,ppy-mir-216b,bta-mir-216b,cfa-mir-216b,eca-mir-216b,	gga-mir-216b	gga-miR-216b	AAATCTCTGCAGGCAAATGTGA	5'	Yes	gp1a	1.72217	0.001	low	0.19055	0.5
106	256	gga-mir-216c-p3	TCACATTTGCCTGCAGAGATTT	22	chr3	gga-mir-216c,mmu-mir-216c,	gga-mir-216c	gga-mir-216c-p3	tcacatttgcctgcagagattt	3'	Yes	gp1a	0.001	1.16133	low	0.27995	0.498715
109	257	gga-miR-218-5p_R+2	TTGTGCTTGATCTAACCATGTGT	23	chr4	gga-mir-218-1,tgu-mir-218-1,oan-mir-218-1,xtr-mir-218-1,ipu-mir-218a-2,aca-mir-218-1,hsa-mir-218-1,mml-mir-218-1,mne-mir-218-1,lca-mir-218,mmu-mir-218-1,rno-mir-218a-1,bta-mir-218-1,ssc-mir-218-1,ssc-mir-218-2,cfa-mir-218-1,eca-mir-218-1,mdo-mir-218-1,	gga-mir-218-1	gga-miR-218-5p	TTGTGCTTGATCTAACCATGT	5'	Diff	gp1a	10.333	10.7423	middle	0.91959	0.831382
110	257	gga-miR-218-5p_R+2	TTGTGCTTGATCTAACCATGTGT	23	chr13	gga-mir-218-2,tgu-mir-218-2,oan-mir-218-2,xtr-mir-218-2,dre-mir-218a-2,aca-mir-218-2,bta-mir-218-2,cfa-mir-218-2,eca-mir-218-2,mdo-mir-218-2,	gga-mir-218-2	gga-miR-218-5p	TTGTGCTTGATCTAACCATGT	5'	Diff	gp1a	10.333	10.7423	middle	0.91959	0.831382
170	258	gga-miR-2188-3p_L-1R+1	ATATATGTGGTCAGACCTATCT	22	chr22	gga-mir-2188,tgu-mir-2188,	gga-mir-2188	gga-miR-2188-3p	GATATATGTGGTCAGACCTATC	3'	Diff	gp1a	1.72217	1.16133	low	0.74448	1
170	259	gga-miR-2188-5p	AAGGTCCAACCTCACATGTCCT	22	chr22	gga-mir-2188,tgu-mir-2188,	gga-mir-2188	gga-miR-2188-5p	AAGGTCCAACCTCACATGTCCT	5'	Yes	gp1a	118.83	72.5828	middle	0.00093638	0.00110999
111	260	gga-miR-219b	CACAAGAATTGCGTTTGGACAA	22	chr17	gga-mir-219b,	gga-mir-219b	gga-miR-219b	CACAAGAATTGCGTTTGGACAA	3'	Yes	gp1a	24.1104	35.4204	middle	0.13729	0.153949
112	261	gga-miR-221-3p	AGCTACATTGTCTGCTGGGTTTC	23	chr1	gga-mir-221,tgu-mir-221,oan-mir-221,ipu-mir-221-1,pol-mir-221,tni-mir-221,aca-mir-221,hsa-mir-221,ptr-mir-221,cgr-mir-221,mmu-mir-221,rno-mir-221,bta-mir-221,ssc-mir-221,cfa-mir-221,eca-mir-221,mdo-mir-221,	gga-mir-221	gga-miR-221-3p	AGCTACATTGTCTGCTGGGTTTC	3'	Yes	gp1a	210.105	242.136	middle	0.11807	0.120328
112	262	gga-miR-221-5p_L-1	ACCTGGCATACAATGTAGATTTCTGT	26	chr1	gga-mir-221,tgu-mir-221,oan-mir-221,ipu-mir-221-1,pol-mir-221,tni-mir-221,aca-mir-221,hsa-mir-221,ptr-mir-221,cgr-mir-221,mmu-mir-221,rno-mir-221,bta-mir-221,ssc-mir-221,cfa-mir-221,eca-mir-221,mdo-mir-221,	gga-mir-221	gga-miR-221-5p	AACCTGGCATACAATGTAGATTTCTGT	5'	Diff	gp1a	29.2769	18.5812	middle	0.12638	0.193422
113	263	gga-miR-222a_R+1	AGCTACATCTGGCTACTGGGTCTCT	25	chr1	gga-mir-222a,tgu-mir-222-1,xtr-mir-222,fru-mir-222,ipu-mir-222a,tni-mir-222,ssc-mir-222,cfa-mir-222,mdo-mir-222a,	gga-mir-222a	gga-miR-222a	AGCTACATCTGGCTACTGGGTCTC	3'	Diff	gp1a	149.829	118.455	middle	0.060821	0.0581026
114	264	gga-miR-222b-3p	AGCTACATCTGATTACTGGGTCAC	24	chr4	gga-mir-222b,	gga-mir-222b	gga-miR-222b-3p	AGCTACATCTGATTACTGGGTCAC	3'	Yes	gp1a	1.72217	2.32265	low	0.76132	1
114	265	gga-miR-222b-5p_R+5	TGCTCAGTAGTCAGTGTAGGATCTGTCCGAC	31	chr4	gga-mir-222b,	gga-mir-222b	gga-miR-222b-5p	TGCTCAGTAGTCAGTGTAGGATCTGT	5'	Diff	gp1a	1.72217	0.001	low	0.19055	0.5
115	266	gga-miR-223_R+3	TGTCAGTTTGTCAAATACCCCAAT	24	chr4	gga-mir-223,tgu-mir-223,xla-mir-223,xtr-mir-223,	gga-mir-223	gga-miR-223	TGTCAGTTTGTCAAATACCCC	3'	Diff	gp1a	58.5538	37.7431	middle	0.036075	0.041738
24	267	gga-miR-22-3p	AAGCTGCCAGTTGAAGAACTGT	22	chr19	gga-mir-22,cfa-mir-22,	gga-mir-22	gga-miR-22-3p	AAGCTGCCAGTTGAAGAACTGT	3'	Yes	gp1a	1289.91	1336.1	high	0.29784	0.306568
115	268	gga-mir-223-p5_1ss27AT	CGTGTATTTGACAAGCTGAGTTTGACT	27	chr4	gga-mir-223,tgu-mir-223,xla-mir-223,xtr-mir-223,	gga-mir-223	gga-mir-223-p5	cgtgtatttgacaagctgagtttgaca	5'	Diff	gp1a	1.72217	0.001	low	0.19055	0.5
24	269	gga-miR-22-5p_R-1	AGTTCTTCAGTGGCAAGCTTT	21	chr19	gga-mir-22,cfa-mir-22,	gga-mir-22	gga-miR-22-5p	AGTTCTTCAGTGGCAAGCTTTA	5'	Diff	gp1a	5.16651	2.32265	low	0.30199	0.453126
25	270	gga-miR-23b-3p	ATCACATTGCCAGGGATTACC	21	Z	gga-mir-23b,tgu-mir-23,xtr-mir-23b,fru-mir-23b,aca-mir-23b,cgr-mir-23b,mmu-mir-23b,bta-mir-23b,ssc-mir-23b,cfa-mir-23b,eca-mir-23b,mdo-mir-23b,ccr-mir-23b,	gga-mir-23b	gga-miR-23b-3p	ATCACATTGCCAGGGATTACC	3'	Yes	gp1a	63.7203	41.2271	middle	0.030007	0.0313096
26	271	gga-miR-24-3p_R+1	TGGCTCAGTTCAGCAGGAACAGT	23	Z	gga-mir-24,tgu-mir-24,xtr-mir-24a,aca-mir-24-2,hsa-mir-24-1,ptr-mir-24-1,mmu-mir-24-1,ssc-mir-24-2,cfa-mir-24-1,eca-mir-24-1,	gga-mir-24	gga-miR-24-3p	TGGCTCAGTTCAGCAGGAACAG	3'	Diff	gp1a	349.601	438.4	middle	0.0011835	0.00130636
27	272	gga-miR-26a-3p	CCTATTCTTGGTTACTTGCACT	22	chr2	gga-mir-26a,tgu-mir-26-2,mdo-mir-26-3,	gga-mir-26a	gga-miR-26a-3p	CCTATTCTTGGTTACTTGCACT	3'	Yes	gp1a	0.001	2.32265	low	0.12652	0.248712
27	273	gga-miR-26a-5p_R+1	TTCAAGTAATCCAGGATAGGCT	22	chr2	gga-mir-26a,tgu-mir-26-2,mdo-mir-26-3,	gga-mir-26a	gga-miR-26a-5p	TTCAAGTAATCCAGGATAGGC	5'	Diff	gp1a	6020.71	5234.09	high	1.5366e-13	1.47768e-13
28	274	gga-miR-27b-3p	TTCACAGTGGCTAAGTTCTGC	21	Z	gga-mir-27b,tgu-mir-27,xtr-mir-27b,fru-mir-27b,ipu-mir-27b,aca-mir-27b,hsa-mir-27b,ptr-mir-27b,cgr-mir-27b,mmu-mir-27b,bta-mir-27b,ssc-mir-27b,cfa-mir-27b,eca-mir-27b,mdo-mir-27b,	gga-mir-27b	gga-miR-27b-3p	TTCACAGTGGCTAAGTTCTGC	3'	Yes	gp1a	241.104	148.069	middle	3.0041e-06	2.79946e-06
171	275	gga-miR-2954_R+2	CATCCCCATTCCACTCCTAGCAGT	24	Z	gga-mir-2954,tgu-mir-2954,	gga-mir-2954	gga-miR-2954	CATCCCCATTCCACTCCTAGCA	3'	Diff	gp1a	289.325	510.983	high	2.2595e-15	1.80637e-15
29	276	gga-miR-29b-3p	TAGCACCATTTGAAATCAGTGTT	23	chr26	gga-mir-29b-2,tgu-mir-29b-2,oan-mir-29b-2,xtr-mir-29b,aca-mir-29b-1,hsa-mir-29b-2,bta-mir-29e,ssc-mir-29b-2,cfa-mir-29b-2,mdo-mir-29b-2,	gga-mir-29b-2	gga-miR-29b-3p	TAGCACCATTTGAAATCAGTGTT	3'	Yes	gp1a	3.44434	5.5163	low	0.484	0.342489
30	277	gga-miR-29b-3p	TAGCACCATTTGAAATCAGTGTT	23	chr1	gga-mir-29b-1,tgu-mir-29b-1,tni-mir-29b-1,aca-mir-29b-2,hsa-mir-29b-1,cgr-mir-29b,mmu-mir-29b-1,rno-mir-29b-1,ssc-mir-29b-1,cfa-mir-29b-1,mdo-mir-29b-1,	gga-mir-29b-1	gga-miR-29b-3p	TAGCACCATTTGAAATCAGTGTT	3'	Yes	gp1a	3.44434	5.5163	low	0.484	0.342489
31	278	gga-miR-29c-3p_R+1	TAGCACCATTTGAAATCGGTT	21	chr1	gga-mir-29a,tgu-mir-29a-1,xtr-mir-29a,fru-mir-29a-1,tni-mir-29a-1,aca-mir-29a-1,mdo-mir-29a-1,	gga-mir-29a	gga-miR-29c-3p	TAGCACCATTTGAAATCGGT	3'	Diff	gp1a	8.61085	12.7746	middle	0.3616	0.403658
32	278	gga-miR-29c-3p_R+1	TAGCACCATTTGAAATCGGTT	21	chr26	gga-mir-29c,tgu-mir-29a-2,oan-mir-29a-2,xtr-mir-29c,aca-mir-29a-2,hsa-mir-29c,ptr-mir-29c,cgr-mir-29c,bta-mir-29d,eca-mir-29c-2,mdo-mir-29a-2,	gga-mir-29c	gga-miR-29c-3p	TAGCACCATTTGAAATCGGT	3'	Diff	gp1a	8.61085	12.7746	middle	0.3616	0.403658
116	279	gga-miR-301a-3p_R-2	CAGTGCAATAATATTGTCAAAGC	23	chr15	gga-mir-301a,aca-mir-301b,	gga-mir-301a	gga-miR-301a-3p	CAGTGCAATAATATTGTCAAAGCAT	3'	Diff	gp1a	3.44434	8.70994	low	0.12867	0.0914602
117	280	gga-miR-301b-3p_R-2	CAGTGCAATAGTATTGTCAAAGC	23	chr19	gga-mir-301b,tgu-mir-301,xtr-mir-301-1,ipu-mir-301a,hsa-mir-301a,ptr-mir-301a,cgr-mir-301a,mmu-mir-301a,ssc-mir-301,cfa-mir-301a,	gga-mir-301b	gga-miR-301b-3p	CAGTGCAATAGTATTGTCAAAGCAT	3'	Diff	gp1a	43.0543	121.359	middle	8.1124e-10	5.37108e-10
117	281	gga-miR-301b-5p_R+2	GCTCTGACTTTATTGCACTACTGT	24	chr19	gga-mir-301b,tgu-mir-301,xtr-mir-301-1,ipu-mir-301a,hsa-mir-301a,ptr-mir-301a,cgr-mir-301a,mmu-mir-301a,ssc-mir-301,cfa-mir-301a,	gga-mir-301b	gga-miR-301b-5p	GCTCTGACTTTATTGCACTACT	5'	Diff	gp1a	1.72217	0.580663	low	0.45426	1
37	282	gga-miR-30a-3p	CTTTCAGTCGGATGTTTGCAGC	22	chr3	gga-mir-30a,tgu-mir-30b,xtr-mir-30a,aca-mir-30a,hsa-mir-30a,mml-mir-30a,cgr-mir-30a,mmu-mir-30a,rno-mir-30a,bta-mir-30a,cfa-mir-30a,mdo-mir-30a,	gga-mir-30a	gga-miR-30a-3p	CTTTCAGTCGGATGTTTGCAGC	3'	Yes	gp1a	43.0543	20.3232	middle	0.0045772	0.00515366
37	283	gga-miR-30a-5p_R+2	TGTAAACATCCTCGACTGGAAGCT	24	chr3	gga-mir-30a,tgu-mir-30b,xtr-mir-30a,aca-mir-30a,hsa-mir-30a,mml-mir-30a,cgr-mir-30a,mmu-mir-30a,rno-mir-30a,bta-mir-30a,cfa-mir-30a,mdo-mir-30a,	gga-mir-30a	gga-miR-30a-5p	TGTAAACATCCTCGACTGGAAG	5'	Diff	gp1a	1509.48	2556.66	high	3.2796e-63	6.12127e-64
38	284	gga-miR-30b-5p	TGTAAACATCCTACACTCAGCT	22	chr2	gga-mir-30b,tgu-mir-30e,	gga-mir-30b	gga-miR-30b-5p	TGTAAACATCCTACACTCAGCT	5'	Yes	gp1a	81.5161	91.164	middle	0.44228	0.494091
35	285	gga-miR-30c-1-3p_R+1	TGGGAGAGGATTGTTTACGCCT	22	chr23	gga-mir-30c-1,hsa-mir-30c-1,ptr-mir-30c-1,ssc-mir-30c-1,cfa-mir-30c-1,mdo-mir-30c-2,	gga-mir-30c-1	gga-miR-30c-1-3p	TGGGAGAGGATTGTTTACGCC	3'	Diff	gp1a	68.8868	41.2271	middle	0.0090606	0.0097257
36	286	gga-miR-30c-2-3p_L+1	CTGGGAGAAGGCTGTTTACTCT	22	chr3	gga-mir-30c-2,tgu-mir-30c,xtr-mir-30c-2,aca-mir-30c,hsa-mir-30c-2,mml-mir-30c-2,cgr-mir-30c,mmu-mir-30c-2,rno-mir-30c-2,bta-mir-30f,ssc-mir-30c-2,cfa-mir-30c-2,eca-mir-30c-2,mdo-mir-30c-1,	gga-mir-30c-2	gga-miR-30c-2-3p	TGGGAGAAGGCTGTTTACTCT	3'	Diff	gp1a	22.3882	9.2906	middle	0.020733	0.0294515
35	287	gga-miR-30c-5p	TGTAAACATCCTACACTCTCAGCT	24	chr23	gga-mir-30c-1,hsa-mir-30c-1,ptr-mir-30c-1,ssc-mir-30c-1,cfa-mir-30c-1,mdo-mir-30c-2,	gga-mir-30c-1	gga-miR-30c-5p	TGTAAACATCCTACACTCTCAGCT	5'	Yes	gp1a	848.743	1280.07	high	1.6467e-21	1.43453e-21
36	287	gga-miR-30c-5p	TGTAAACATCCTACACTCTCAGCT	24	chr3	gga-mir-30c-2,tgu-mir-30c,xtr-mir-30c-2,aca-mir-30c,hsa-mir-30c-2,mml-mir-30c-2,cgr-mir-30c,mmu-mir-30c-2,rno-mir-30c-2,bta-mir-30f,ssc-mir-30c-2,cfa-mir-30c-2,eca-mir-30c-2,mdo-mir-30c-1,	gga-mir-30c-2	gga-miR-30c-5p	TGTAAACATCCTACACTCTCAGCT	5'	Yes	gp1a	848.743	1280.07	high	1.6467e-21	1.43453e-21
33	288	gga-miR-30d_R+2	TGTAAACATCCCCGACTGGAAGCT	24	chr2	gga-mir-30d,tgu-mir-30d,aca-mir-30d,hsa-mir-30d,mml-mir-30d,bta-mir-30d,cfa-mir-30d,	gga-mir-30d	gga-miR-30d	TGTAAACATCCCCGACTGGAAG	5'	Diff	gp1a	2707.25	2265.46	high	6.7269e-10	6.58269e-10
34	289	gga-miR-30e-3p_L+1	CTTTCAGTCGGATGTTTACAGC	22	chr23	gga-mir-30e,hsa-mir-30e,ptr-mir-30e,mml-mir-30e,cgr-mir-30e,mmu-mir-30e,bta-mir-30e,ssc-mir-30e,cfa-mir-30e,mdo-mir-30d,	gga-mir-30e	gga-miR-30e-3p	TTTCAGTCGGATGTTTACAGC	3'	Diff	gp1a	56.8316	33.6784	middle	0.015959	0.0205892
34	290	gga-miR-30e-5p_R+5	TGTAAACATCCTTGACTGGAAGCT	24	chr23	gga-mir-30e,hsa-mir-30e,ptr-mir-30e,mml-mir-30e,cgr-mir-30e,mmu-mir-30e,bta-mir-30e,ssc-mir-30e,cfa-mir-30e,mdo-mir-30d,	gga-mir-30e	gga-miR-30e-5p	TGTAAACATCCTTGACTGG	5'	Diff	gp1a	1183.99	4420.29	high	0	0
39	291	gga-miR-31-5p	AGGCAAGATGTTGGCATAGCTG	22	Z	gga-mir-31,tgu-mir-31,	gga-mir-31	gga-miR-31-5p	AGGCAAGATGTTGGCATAGCTG	5'	Yes	gp1a	0.001	1.74199	low	0.18575	0.248715
40	292	gga-miR-32-5p	TATTGCACATTACTAAGTTGC	21	chr2	gga-mir-32,tgu-mir-32,oan-mir-32,aca-mir-32,hsa-mir-32,cgr-mir-32,rno-mir-32,ssc-mir-32,cfa-mir-32,eca-mir-32,mdo-mir-32,	gga-mir-32	gga-miR-32-5p	TATTGCACATTACTAAGTTGC	5'	Yes	gp1a	6.88868	6.38729	low	0.89795	1
41	293	gga-miR-33-3p_L+1R+1	CAATGTTCCTGCAGTGCAGTAT	22	chr1	gga-mir-33,tgu-mir-33,	gga-mir-33	gga-miR-33-3p	AATGTTCCTGCAGTGCAGTA	3'	Diff	gp1a	1.72217	0.580663	low	0.45426	1
41	294	gga-miR-33-5p_R+1	GTGCATTGTAGTTGCATTGCA	21	chr1	gga-mir-33,tgu-mir-33,	gga-mir-33	gga-miR-33-5p	GTGCATTGTAGTTGCATTGC	5'	Diff	gp1a	6.88868	19.7425	middle	0.012271	0.0123209
42	295	gga-miR-34a-3p_R-1	CAATCAGCAAGTATACTGCCCT	22	chr21	gga-mir-34a,tgu-mir-34a,xtr-mir-34a,ipu-mir-34a,aca-mir-34b,hsa-mir-34a,ppa-mir-34a,age-mir-34a,lla-mir-34a,sla-mir-34a,mml-mir-34a,cgr-mir-34a,mmu-mir-34a,rno-mir-34a,bta-mir-34a,ssc-mir-34a,cfa-mir-34a,eca-mir-34a,mdo-mir-34a,ccr-mir-34,	gga-mir-34a	gga-miR-34a-3p	CAATCAGCAAGTATACTGCCCTA	3'	Diff	gp1a	5.16651	9.2906	low	0.27375	0.300507
42	296	gga-miR-34a-5p	TGGCAGTGTCTTAGCTGGTTGTT	23	chr21	gga-mir-34a,tgu-mir-34a,xtr-mir-34a,ipu-mir-34a,aca-mir-34b,hsa-mir-34a,ppa-mir-34a,age-mir-34a,lla-mir-34a,sla-mir-34a,mml-mir-34a,cgr-mir-34a,mmu-mir-34a,rno-mir-34a,bta-mir-34a,ssc-mir-34a,cfa-mir-34a,eca-mir-34a,mdo-mir-34a,ccr-mir-34,	gga-mir-34a	gga-miR-34a-5p	TGGCAGTGTCTTAGCTGGTTGTT	5'	Yes	gp1a	91.275	116.713	middle	0.071545	0.0711473
172	297	gga-miR-3523_R+1	CCGCGCAGTGCCTCGTCCTCGAT	23	chr13	gga-mir-3523,	gga-mir-3523	gga-miR-3523	CCGCGCAGTGCCTCGTCCTCGA	3'	Diff	gp1a	12.0552	5.80663	middle	0.14218	0.237888
172	298	gga-mir-3523-p5	GGTGAACCTGCGGGTGTGTGCGC	23	chr13	gga-mir-3523,	gga-mir-3523	gga-mir-3523-p5	ggtgaacctgcgggtgtgtgcgc	5'	Yes	gp1a	5.16651	1.74199	low	0.19492	0.453126
232	299	gga-miR-3525	CAGCCATTCTGCGATTCTGTGA	22		gga-mir-3525,	gga-mir-3525	gga-miR-3525	CAGCCATTCTGCGATTCTGTGA	5'	Yes	gp3a	1.72217	2.32265	low	0.76132	1
174	300	gga-miR-3528_R+6	CATGCCCCAGTCGTGTTGCAGATATGGC	28	chr17	gga-mir-3528,	gga-mir-3528	gga-miR-3528	CATGCCCCAGTCGTGTTGCAGA	5'	Diff	gp1a	8.61085	0.580663	low	0.0082665	0.0214849
174	301	gga-mir-3528-p3	GGCAGAAAGGAAAAGGCTGTGTCT	24	chr17	gga-mir-3528,	gga-mir-3528	gga-mir-3528-p3	ggcagaaaggaaaaggctgtgtct	3'	Yes	gp1a	5.16651	5.22596	low	0.97868	1
176	302	gga-miR-3532-3p	TTGGAGGCTGCAGTGTCATGGT	22	chr5	gga-mir-3532,	gga-mir-3532	gga-miR-3532-3p	TTGGAGGCTGCAGTGTCATGGT	3'	Yes	gp1a	1.72217	0.001	low	0.19055	0.5
177	303	gga-mir-3533-p3	TACCTTCAACTCCATCATGAAGTGTGA	27	chr14	gga-mir-3533,	gga-mir-3533	gga-mir-3533-p3	taccttcaactccatcATGAAGTGTGA	3'	Yes	gp1a	1.72217	2.32265	low	0.76132	1
177	304	gga-mir-3533-p5	TATGGAGTCCTGTGGTATCCATGAAACTACCT	32	chr14	gga-mir-3533,	gga-mir-3533	gga-mir-3533-p5	tatggagtcctgtggtatccatgaaactacct	5'	Yes	gp1a	1.72217	1.74199	low	0.98769	1
178	305	gga-miR-3535_L+1R-5	TGGATATGATGACTGATTATC	21	chr9	gga-mir-3535,	gga-mir-3535	gga-miR-3535	GGATATGATGACTGATTATCTGAAA	5'	Diff	gp1a	1434.57	15.6779	high	0	0
178	306	gga-mir-3535-p3	AGTCCTCTAGATAGTCAAGTGCTGATC	27	chr9	gga-mir-3535,	gga-mir-3535	gga-mir-3535-p3	agtcctctagatagtcaagtgctgatc	3'	Yes	gp1a	84.3863	83.6154	middle	0.97911	1
179	307	gga-miR-3536_R+1	CTGCATACGAGTAGACCCTTTCT	23	chr25	gga-mir-3536,	gga-mir-3536	gga-miR-3536	CTGCATACGAGTAGACCCTTTC	5'	Diff	gp1a	5.16651	6.96795	low	0.59881	0.580065
180	308	gga-miR-3538_R-4	GTTCGGTGATGAAACCA	17	chr1	gga-mir-3538,	gga-mir-3538	gga-miR-3538	GTTCGGTGATGAAACCATGGA	5'	Diff	gp1a	1379.46	70.2602	high	0	5.92064653638279e-317
180	309	gga-mir-3538-p3_1ss20GA	CTGACATCCGTGAGGAGTCATTCCATGCTGC	31	chr1	gga-mir-3538,	gga-mir-3538	gga-mir-3538-p3	ctgacatccgtgaggagtcgttccatgctgc	3'	Diff	gp1a	0.001	1.16133	low	0.27995	0.498715
181	310	gga-miR-3539_R+1	CAGAGGAAGACTGATGCTAGTTT	23	chr1	gga-mir-3539,	gga-mir-3539	gga-miR-3539	CAGAGGAAGACTGATGCTAGTT	5'	Diff	gp1a	1.72217	0.001	low	0.19055	0.5
182	311	gga-miR-3540_L+5	AGGAAATGGTGGAAGAACAAGGCCTGC	27	chr10	gga-mir-3540,	gga-mir-3540	gga-miR-3540	ATGGTGGAAGAACAAGGCCTGC	5'	Diff	gp1a	0.001	1.16133	low	0.27995	0.498715
182	312	gga-mir-3540-p3	TGCCCGCGAGGTAAGGGCAGGGCCTGCTTCCT	32	chr10	gga-mir-3540,	gga-mir-3540	gga-mir-3540-p3	TGCccgcgaggtaagggcagggcctgcttcct	3'	Yes	gp1a	0.001	1.16133	low	0.27995	0.498715
119	313	gga-miR-365-2-5p_R+1	GAGGGACTTTCAGGGGCAGCTGTT	24	chr18	gga-mir-365-2,tgu-mir-365-2,oan-mir-365-2,dre-mir-365-2,dre-mir-365-3,fru-mir-365,ipu-mir-365-2,ipu-mir-365-1,tni-mir-365,aca-mir-365,rno-mir-365,ssc-mir-365-2,eca-mir-365-1,ccr-mir-365,	gga-mir-365-2	gga-miR-365-2-5p	GAGGGACTTTCAGGGGCAGCTGT	5'	Diff	gp1a	5.16651	6.38729	low	0.71295	0.773835
118	314	gga-miR-365-3p	TAATGCCCCTAAAAATCCTTAT	22	chr14	gga-mir-365-1,tgu-mir-365-1,oan-mir-365-1,xtr-mir-365-1,dre-mir-365-1,hsa-mir-365a,ptr-mir-365-1,ggo-mir-365a,cgr-mir-365,mmu-mir-365-1,bta-mir-365-1,ssc-mir-365-1,mdo-mir-365,	gga-mir-365-1	gga-miR-365-3p	TAATGCCCCTAAAAATCCTTAT	3'	Yes	gp1a	170.495	114.1	middle	0.00095909	0.00106551
119	314	gga-miR-365-3p	TAATGCCCCTAAAAATCCTTAT	22	chr18	gga-mir-365-2,tgu-mir-365-2,oan-mir-365-2,dre-mir-365-2,dre-mir-365-3,fru-mir-365,ipu-mir-365-2,ipu-mir-365-1,tni-mir-365,aca-mir-365,rno-mir-365,ssc-mir-365-2,eca-mir-365-1,ccr-mir-365,	gga-mir-365-2	gga-miR-365-3p	TAATGCCCCTAAAAATCCTTAT	3'	Yes	gp1a	170.495	114.1	middle	0.00095909	0.00106551
120	315	gga-miR-375_R-1	TTTGTTCGTTCGGCTCGCGTT	21	chr7	gga-mir-375,tgu-mir-375,	gga-mir-375	gga-miR-375	TTTGTTCGTTCGGCTCGCGTTA	3'	Diff	gp1a	3.44434	0.001	low	0.064148	0.250001
121	316	gga-miR-383-5p	AGATCAGAAGGTGATTGTGGCT	22	chr4	gga-mir-383,tgu-mir-383,oan-mir-383,xtr-mir-383,aca-mir-383,hsa-mir-383,ptr-mir-383,ggo-mir-383,bta-mir-383,ssc-mir-383,cfa-mir-383,mdo-mir-383,	gga-mir-383	gga-miR-383-5p	AGATCAGAAGGTGATTGTGGCT	5'	Yes	gp1a	3.44434	2.90331	low	0.83502	1
122	317	gga-miR-429-3p	TAATACTGTCTGGTAATGCCGT	22	chr21	gga-mir-429,aca-mir-429,rno-mir-429,	gga-mir-429	gga-miR-429-3p	TAATACTGTCTGGTAATGCCGT	3'	Yes	gp1a	5.16651	1.16133	low	0.11279	0.218751
123	318	gga-miR-451	AAACCGTTACCATTACTGAGTTT	23	chr19	gga-mir-451,	gga-mir-451	gga-miR-451	AAACCGTTACCATTACTGAGTTT	5'	Yes	gp1a	163.606	198.006	middle	0.062917	0.0734937
124	319	gga-miR-454-3p	TAGTGCAATATTGCTTATAGGGT	23	chr15	gga-mir-454,tgu-mir-454,ccr-mir-454b,	gga-mir-454	gga-miR-454-3p	TAGTGCAATATTGCTTATAGGGT	3'	Yes	gp1a	18.9439	31.9364	middle	0.065759	0.0696813
125	320	gga-miR-455-3p_L-1R+1	GCAGTCCATGGGCATATACACT	22	chr17	gga-mir-455,tgu-mir-455,xtr-mir-455,dre-mir-455a,fru-mir-455,ipu-mir-455a,ipu-mir-455b,ola-mir-455,tni-mir-455,aca-mir-455,hsa-mir-455,ptr-mir-455,bta-mir-455,ssc-mir-455,cfa-mir-455,mdo-mir-455,ccr-mir-455,	gga-mir-455	gga-miR-455-3p	TGCAGTCCATGGGCATATACAC	3'	Diff	gp1a	15.4995	22.6458	middle	0.24077	0.198443
125	321	gga-miR-455-5p	TATGTGCCCTTGGACTACATCG	22	chr17	gga-mir-455,tgu-mir-455,xtr-mir-455,dre-mir-455a,fru-mir-455,ipu-mir-455a,ipu-mir-455b,ola-mir-455,tni-mir-455,aca-mir-455,hsa-mir-455,ptr-mir-455,bta-mir-455,ssc-mir-455,cfa-mir-455,mdo-mir-455,ccr-mir-455,	gga-mir-455	gga-miR-455-5p	TATGTGCCCTTGGACTACATCG	5'	Yes	gp1a	8.61085	10.4519	middle	0.66507	0.82335
126	322	gga-miR-458a-3p	ATAGCTCTTTGAATGGTACTGC	22	chr13	gga-mir-458a,dre-mir-458,ipu-mir-458,aca-mir-458,	gga-mir-458a	gga-miR-458a-3p	ATAGCTCTTTGAATGGTACTGC	3'	Yes	gp1a	3.44434	4.06464	low	0.81544	0.725862
128	323	gga-miR-460a-5p_R+1	CCTGCATTGTACACACTGTGTGA	23	chr2	gga-mir-460a,tgu-mir-460a,	gga-mir-460a	gga-miR-460a-5p	CCTGCATTGTACACACTGTGTG	5'	Diff	gp1a	1.72217	3.48398	low	0.43656	0.686696
127	324	gga-miR-460b-5p_R+1	TCCTCATTGTACATGCTGTGTGT	23	chr4	gga-mir-460b,	gga-mir-460b	gga-miR-460b-5p	TCCTCATTGTACATGCTGTGTG	5'	Diff	gp1a	1.72217	0.580663	low	0.44488	0.498715
130	325	gga-miR-490-3p_R+2	CAACCTGGAGGACTCCATGCTGTT	24	chr1	gga-mir-490,tgu-mir-490-2,tgu-mir-490-1,aca-mir-490,ggo-mir-490,mmu-mir-490,ssc-mir-490-2,ssc-mir-490-1,cfa-mir-490,eca-mir-490,	gga-mir-490	gga-miR-490-3p	CAACCTGGAGGACTCCATGCTG	3'	Diff	gp1a	0.001	2.32265	low	0.12652	0.248712
131	326	gga-miR-499-5p_R-2	TTAAGACTTGTAGTGATGTTT	21	chr20	gga-mir-499,tgu-mir-499,ipu-mir-499-1,aca-mir-499,	gga-mir-499	gga-miR-499-5p	TTAAGACTTGTAGTGATGTTTAG	5'	Diff	gp1a	3.44434	1.16133	low	0.28991	0.625001
183	327	gga-miR-6516-3p_L+7	TGATGGTCATGTATGATACTGCACACAACG	30	chr18	gga-mir-6516,	gga-mir-6516	gga-miR-6516-3p	CATGTATGATACTGCACACAACG	3'	Diff	gp1a	8.61085	4.6453	low	0.28021	0.423953
183	328	gga-miR-6516-5p_L+6R+3	CCTCCTATGCAGTAACAGGTGTGAGCATCCA	31	chr18	gga-mir-6516,	gga-mir-6516	gga-miR-6516-5p	ATGCAGTAACAGGTGTGAGCAT	5'	Diff	gp1a	0.001	2.32265	low	0.12652	0.248712
184	329	gga-miR-6542-3p_L+7R+1	AGTGCCAACGGGACAGTGCTGAAGACTAC	29	chr3	gga-mir-6542,	gga-mir-6542	gga-miR-6542-3p	ACGGGACAGTGCTGAAGACTA	3'	Diff	gp1a	1.72217	2.32265	low	0.76132	1
256	330	gga-miR-6548-3p_1ss1AN	NGAGGTGCCCCGCTGTTGCTGT	22		gga-mir-6548,	gga-mir-6548	gga-miR-6548-3p	AGAGGTGCCCCGCTGTTGCTGT	3'	Diff	gp3a	1.72217	0.001	low	0.19055	0.5
185	331	gga-miR-6553-3p_L+1	AAACACTACCCTGAGCTGCTCC	22	chr1	gga-mir-6553,	gga-mir-6553	gga-miR-6553-3p	AACACTACCCTGAGCTGCTCC	3'	Diff	gp1a	0.001	1.16133	low	0.27995	0.498715
186	332	gga-miR-6557-5p_L+1	CCCGGAGGAGCCCGGCGCTGC	21	chr2	gga-mir-6557,	gga-mir-6557	gga-miR-6557-5p	CCGGAGGAGCCCGGCGCTGC	5'	Diff	gp1a	3.44434	1.16133	low	0.44488	0.498715
257	333	gga-miR-6606-5p	GAGGAGCGGGAGGAGCGGGA	20		gga-mir-6606,	gga-mir-6606	gga-miR-6606-5p	GAGGAGCGGGAGGAGCGGGA	5'	Yes	gp3a	1.72217	0.580663	low	0.45426	1
191	334	gga-miR-6615-5p_L+1R-2	CTTGGGGACACCATCAGAACAGC	23	chr28	gga-mir-6615,	gga-mir-6615	gga-miR-6615-5p	TTGGGGACACCATCAGAACAGCCA	5'	Diff	gp1a	1.72217	0.001	low	0.19055	0.5
192	335	gga-mir-6619-p5	TGGGGAGCCCCGAGGAGAAGTGA	23	JH376175.1	gga-mir-6619,	gga-mir-6619	gga-mir-6619-p5	tggggagccccgAGGAGAAGTGA	5'	Yes	gp1a	1.72217	0.580663	low	0.45426	1
193	336	gga-mir-6651-p5_1ss7TG	CCCCGGGGAGCCGAGGCACACCAGGTTGC	29	Z	gga-mir-6651,	gga-mir-6651	gga-mir-6651-p5	ccccggtgagccgaggcacACCAGGTTGC	5'	Diff	gp1a	27.5547	146.908	middle	1.1407e-19	5.21976e-21
5	337	gga-miR-7_R+2	TGGAAGACTAGTGATTTTGTTGTT	24	Z	gga-mir-7-1,tgu-mir-7-1,oan-mir-7-1,xtr-mir-7-1,aca-mir-7-2,hsa-mir-7-1,ptr-mir-7-1,sla-mir-7,mml-mir-7-1,mmu-mir-7a-1,rno-mir-7a-1,bta-mir-7-2,ssc-mir-7-2,cfa-mir-7-1,eca-mir-7-3,mdo-mir-7,sha-mir-7,	gga-mir-7-1	gga-miR-7	TGGAAGACTAGTGATTTTGTTG	5'	Diff	gp1a	6.31462	16.4521	middle	0.032596	0.0342341
6	337	gga-miR-7_R+2	TGGAAGACTAGTGATTTTGTTGTT	24	chr10	gga-mir-7-2,tgu-mir-7-3,cfa-mir-7-2,eca-mir-7-1,	gga-mir-7-2	gga-miR-7	TGGAAGACTAGTGATTTTGTTG	5'	Diff	gp1a	6.31462	16.4521	middle	0.032596	0.0342341
7	337	gga-miR-7_R+2	TGGAAGACTAGTGATTTTGTTGTT	24	chr28	gga-mir-7-3,	gga-mir-7-3	gga-miR-7	TGGAAGACTAGTGATTTTGTTG	5'	Diff	gp1a	6.31462	16.4521	middle	0.032596	0.0342341
4	338	gga-miR-7b_R+3	TGGAAGACTAGTGATTTTTGTTGTT	25	JH376210.1	gga-mir-7b,	gga-mir-7b	gga-miR-7b	TGGAAGACTAGTGATTTTTGTT	5'	Diff	gp1a	13.7774	31.9364	middle
4	338	gga-mir-7b-p3	CAACAAATCACAGTCTACCATA	22	JH376210.1	gga-mir-7b,	gga-mir-7b	gga-mir-7b-p3	caacaaatcacagtctaccata	3'	Yes	gp1a	0.001	1.74199	low	0.0068611	0.00778628
45	338	gga-miR-92-3p_R+1	TATTGCACTTGTCCCGGCCTGT	22	chr1	gga-mir-92,tgu-mir-92-1,oan-mir-92d,ipu-mir-92a-1,aca-mir-92a-1,hsa-mir-92a-1,cgr-mir-92a,mmu-mir-92a-1,rno-mir-92a-1,ssc-mir-92a-1,cfa-mir-92a-1,eca-mir-92a,mdo-mir-92a-1,	gga-mir-92	gga-miR-92-3p	TATTGCACTTGTCCCGGCCTG	3'	Diff	gp1a	1642.95	806.54	high	0.18575	0.248715
45	338	gga-miR-92-5p	AGGTTGGGATCAGTTGCAATGCT	23	chr1	gga-mir-92,tgu-mir-92-1,oan-mir-92d,ipu-mir-92a-1,aca-mir-92a-1,hsa-mir-92a-1,cgr-mir-92a,mmu-mir-92a-1,rno-mir-92a-1,ssc-mir-92a-1,cfa-mir-92a-1,eca-mir-92a,mdo-mir-92a-1,	gga-mir-92	gga-miR-92-5p	AGGTTGGGATCAGTTGCAATGCT	5'	Yes	gp1a	0.001	2.90331	low	5.1943e-64	4.74621e-65
46	338	gga-miR-99a-3p_R+2	CAAGCTCGCTTCTATGGGTCTGT	23	chr1	gga-mir-99a,tgu-mir-99-2,xtr-mir-99,aca-mir-99a,hsa-mir-99a,ppy-mir-99a,cgr-mir-99a,mmu-mir-99a,rno-mir-99a,ssc-mir-99a,eca-mir-99a-2,	gga-mir-99a	gga-miR-99a-3p	CAAGCTCGCTTCTATGGGTCT	3'	Diff	gp1a	13.7774	29.6138	middle	0.087579	0.124036
46	338	gga-miR-99a-5p_R-1	AACCCGTAGATCCGATCTTGT	21	chr1	gga-mir-99a,tgu-mir-99-2,xtr-mir-99,aca-mir-99a,hsa-mir-99a,ppy-mir-99a,cgr-mir-99a,mmu-mir-99a,rno-mir-99a,ssc-mir-99a,eca-mir-99a-2,	gga-mir-99a	gga-miR-99a-5p	AACCCGTAGATCCGATCTTGTG	5'	Diff	gp1a	4147.85	1771.6	high	0.015463	0.0158277
30	338	hsa-miR-106b-3p	CCGCACTGTGGGTACTTGCTGC	22		bta-mir-106b,hsa-mir-106b,lla-mir-106b,mml-mir-106b,cgr-mir-106b,mmu-mir-106b,oar-mir-106b,cfa-mir-106b,eca-mir-106b,	hsa-mir-106b	hsa-miR-106b-3p	CCGCACTGTGGGTACTTGCTGC	3'	Yes	gp3a	1.72217	5.22596	low	0	9.42169e-220
43	338	hsa-miR-136-3p	CATCATCGTCTCAAATGAGTCT	22		bta-mir-136,hsa-mir-136,mml-mir-136,mmu-mir-136,rno-mir-136,oar-mir-136,ssc-mir-136,cfa-mir-136,eca-mir-136,	hsa-mir-136	hsa-miR-136-3p	CATCATCGTCTCAAATGAGTCT	3'	Yes	gp3a	1.72217	2.90331	low	0.037893	0.0346222
88	338	ggo-miR-323a_R+1	CACATTACACGGTCGACCTCT	21		ggo-mir-323a,hsa-mir-323a,ptr-mir-323,mmu-mir-323,oar-mir-323a,ssc-mir-323,cfa-mir-323,	ggo-mir-323a	ggo-miR-323a	CACATTACACGGTCGACCTC	3'	Diff	gp3a	10.333	22.0652	middle	0.10509	0.124036
155	338	ggo-miR-493_R+1	TTGTACATGGTAGGCTTTCATT	22		ggo-mir-493,hsa-mir-493,mmu-mir-493,rno-mir-493,oar-mir-493,ssc-mir-493,	ggo-mir-493	ggo-miR-493	TTGTACATGGTAGGCTTTCAT	5'	Diff	gp3a	0.001	2.61298	low
187	338	ggo-mir-675b-p3_1ss6GT	CTGGGTCTGGCTTGGC	16		ggo-mir-675b,	ggo-mir-675b	ggo-mir-675b-p3	ctggggctggcttggc	3'	Diff	gp3a	1.72217	0.001	low
206	338	hsa-miR-1261_R-1_1ss12TA	ATGGATAAGGCATTGGCT	18		hsa-mir-1261,ppy-mir-1261,	hsa-mir-1261	hsa-miR-1261	ATGGATAAGGCTTTGGCTT	5'	Diff	gp3a	1.72217	0.580663	low
212	338	hsa-miR-1343-3p	CTCCTGGGGCCCGCACTCTCGC	22		hsa-mir-1343,cgr-mir-1343,bta-mir-1343,ssc-mir-1343,	hsa-mir-1343	hsa-miR-1343-3p	CTCCTGGGGCCCGCACTCTCGC	3'	Yes	gp3a	0.001	2.32265	low	0.18153	0.287799
212	338	hsa-miR-1343-5p_L-4R-2_1ss13CG	GAGCGGCCGCCGGGTG	16		hsa-mir-1343,cgr-mir-1343,bta-mir-1343,ssc-mir-1343,	hsa-mir-1343	hsa-miR-1343-5p	TGGGGAGCGGCCCCCGGGTGGG	5'	Diff	gp3a	1.72217	0.001	low	0.45426	1
260	338	gga-mir-7475-p5_1ss17GC	CGCCGCCGCGCCCTCCCC	18		gga-mir-7475,	gga-mir-7475	gga-mir-7475-p5	CGCCGCCGCGCCCTCCgc	5'	Diff	gp3a	0.001	1.74199	low	0.12652	0.248712
263	338	hhi-mir-7641-p3	CAGGGTCGGGCCTGGTTAG	19		hhi-mir-7641,	hhi-mir-7641	hhi-mir-7641-p3	cagggtcgggcctggttag	3'	Yes	gp3a	1.72217	0.580663	low	0.19055	0.5
263	338	hhi-mir-7641-p5_1ss16CT	ACGCCCGATCTCGTCTGATCTCGGA	25		hhi-mir-7641,	hhi-mir-7641	hhi-mir-7641-p5	ACGCCCGATCTCGTccgatctcgga	5'	Diff	gp3a	82.6642	124.262	middle	0.57908	0.686697
55	339	hsa-miR-151a-3p_R+1	CTAGACTGAAGCTCCTTGAGGA	22		eca-mir-151,hsa-mir-151a,hsa-mir-151b,ggo-mir-151a,cgr-mir-151,mmu-mir-151,rno-mir-151,bta-mir-151,ssc-mir-151,cfa-mir-151,	hsa-mir-151a	hsa-miR-151a-3p	CTAGACTGAAGCTCCTTGAGG	3'	Diff	gp3a	2.58326	2.61298	low	0.98492	1
56	339	hsa-miR-151a-3p_R+1	CTAGACTGAAGCTCCTTGAGGA	22		hsa-mir-151a,ptr-mir-151,cgr-mir-151,mmu-mir-151,rno-mir-151,bta-mir-151,ssc-mir-151,	hsa-mir-151a	hsa-miR-151a-3p	CTAGACTGAAGCTCCTTGAGG	3'	Diff	gp3a	2.58326	2.61298	low	0.98492	1
56	340	hsa-miR-151b_R+3	TCGAGGAGCTCACAGTCTAGT	21		hsa-mir-151a,ptr-mir-151,cgr-mir-151,mmu-mir-151,rno-mir-151,bta-mir-151,ssc-mir-151,	hsa-mir-151a	hsa-miR-151b	TCGAGGAGCTCACAGTCT	5'	Diff	gp3a	6.88868	15.0972	middle	0.077935	0.0923066
20	341	hsa-miR-196b-5p_R+1	TAGGTAGTTTCCTGTTGTTGGGA	23	JH375593.1	hsa-mir-196b,ptr-mir-196b,mml-mir-196b,cgr-mir-196b,mmu-mir-196b,ssc-mir-196b-1,ssc-mir-196b-2,cfa-mir-196b,eca-mir-196b,	hsa-mir-196b	hsa-miR-196b-5p	TAGGTAGTTTCCTGTTGTTGGG	5'	Diff	gp2a	0.001	1.16133	low	0.27995	0.498715
78	342	hsa-miR-212-5p	ACCTTGGCTCTAGACTGCTTACT	23		hsa-mir-212,mml-mir-212,mmu-mir-212,rno-mir-212,eca-mir-212,mdo-mir-212,	hsa-mir-212	hsa-miR-212-5p	ACCTTGGCTCTAGACTGCTTACT	5'	Yes	gp3a	1.14811	2.70976	low	0.42363	0.373718
14	343	hsa-miR-28-3p	CACTAGATTGTGAGCTCCTGGA	22		age-mir-28,hsa-mir-28,ppy-mir-28,sla-mir-28,mml-mir-28,mne-mir-28,cgr-mir-28,mmu-mir-28a,mmu-mir-28c,rno-mir-28,bta-mir-28,ssc-mir-28,	hsa-mir-28	hsa-miR-28-3p	CACTAGATTGTGAGCTCCTGGA	3'	Yes	gp3a	0.861085	2.03232	low	0.48835	0.624036
84	344	hsa-miR-299-3p_1ss10TC	TATGTGGGACGGTAAACCGCTT	22		bta-mir-299,hsa-mir-299,ptr-mir-299,ppy-mir-299,ggo-mir-299,mml-mir-299,mmu-mir-299a,oar-mir-299,ssc-mir-299,	hsa-mir-299	hsa-miR-299-3p	TATGTGGGATGGTAAACCGCTT	3'	Diff	gp3a	0.001	1.74199	low	0.18575	0.248715
12	345	hsa-miR-3120-3p_L-1R+3	ACAGCAAGTGTAGACAGGCAGAC	23	chr8	hsa-mir-3120,rno-mir-3120,	hsa-mir-3120	hsa-miR-3120-3p	CACAGCAAGTGTAGACAGGCA	3'	Diff	gp1b	3.44434	1.16133	low	0.28991	0.625001
88	346	hsa-miR-323a-5p_1ss22CT	AGGTGGTCCGTGGCGCGTTCGT	22		ggo-mir-323a,hsa-mir-323a,ptr-mir-323,mmu-mir-323,oar-mir-323a,ssc-mir-323,cfa-mir-323,	hsa-mir-323a	hsa-miR-323a-5p	AGGTGGTCCGTGGCGCGTTCGC	5'	Diff	gp3a	0.001	1.16133	low	0.27995	0.498715
95	347	hsa-miR-330-3p_L-1R+1	CAAAGCACACGGCCTGCAGAGAG	23		cfa-mir-330,hsa-mir-330,mmu-mir-330,rno-mir-330,eca-mir-330,	hsa-mir-330	hsa-miR-330-3p	GCAAAGCACACGGCCTGCAGAGA	3'	Diff	gp3a	1.72217	1.45166	low	0.88292	1
97	348	hsa-miR-335-3p	TTTTTCATTATTGCTCCTGACC	22		bta-mir-335,hsa-mir-335,ptr-mir-335,ppy-mir-335,ggo-mir-335,mml-mir-335,mmu-mir-335,rno-mir-335,ssc-mir-335,cfa-mir-335,eca-mir-335,	hsa-mir-335	hsa-miR-335-3p	TTTTTCATTATTGCTCCTGACC	3'	Yes	gp3a	0.001	5.22596	low	0.021908	0.0308487
8	349	hsa-miR-338-5p_R-1	AACAATATCCTGGTGCTGAGT	21	chr18	ipu-mir-338-3,hsa-mir-338,ptr-mir-338,ppy-mir-338,mml-mir-338,rno-mir-338,	hsa-mir-338	hsa-miR-338-5p	AACAATATCCTGGTGCTGAGTG	5'	Diff	gp1b	5.16651	2.90331	low	0.42987	0.726563
99	350	hsa-miR-339-5p_R-1	TCCCTGTCCTCCAGGAGCTCAC	22		ggo-mir-339,hsa-mir-339,ptr-mir-339,mml-mir-339,mmu-mir-339,rno-mir-339,	hsa-mir-339	hsa-miR-339-5p	TCCCTGTCCTCCAGGAGCTCACG	5'	Diff	gp3a	0.861085	2.03232	low	0.48835	0.624036
101	351	hsa-miR-340-5p	TTATAAAGCAATGAGACTGATT	22		bta-mir-340,hsa-mir-340,mml-mir-340,cgr-mir-340,mmu-mir-340,rno-mir-340,eca-mir-340,	hsa-mir-340	hsa-miR-340-5p	TTATAAAGCAATGAGACTGATT	5'	Yes	gp3a	0.861085	1.45166	low	0.69487	1
106	352	hsa-miR-361-5p	TTATCAGAATCTCCAGGGGTAC	22		hsa-mir-361,ptr-mir-361,mmu-mir-361,rno-mir-361,ssc-mir-361,eca-mir-361,	hsa-mir-361	hsa-miR-361-5p	TTATCAGAATCTCCAGGGGTAC	5'	Yes	gp3a	0.001	1.16133	low	0.58905	1
233	353	hsa-mir-3648-p5_1ss11TC	GCGGCGGCGGCGGTGGGG	18		hsa-mir-3648,	hsa-mir-3648	hsa-mir-3648-p5	gcggcggcggtggtgggg	5'	Diff	gp3a	0.001	1.16133	low	0.28354	0.502439
234	354	hsa-mir-3665-p5_1ss17AC	GGGCGGCGGCGGCGGCCG	18		hsa-mir-3665,	hsa-mir-3665	hsa-mir-3665-p5	gggcggcggcggcggcag	5'	Diff	gp3a	1.72217	0.870994	low	0.59165	0.876823
112	355	hsa-miR-374a-3p_1ss9AG	CTTATCAGGTTGTATTGTAATT	22		bta-mir-374a,hsa-mir-374a,hsa-mir-374b,ptr-mir-374a,ptr-mir-374b,ppy-mir-374a,ggo-mir-374b,mml-mir-374a,cgr-mir-374,mmu-mir-374b,rno-mir-374,bta-mir-374b,ssc-mir-374a,ssc-mir-374b,cfa-mir-374a,cfa-mir-374b,eca-mir-374b,	hsa-mir-374a	hsa-miR-374a-3p	CTTATCAGATTGTATTGTAATT	3'	Diff	gp3a	0.001	1.16133	low	0.27995	0.498715
120	356	hsa-miR-379-3p_R-1_1ss10TC	TATGTAACACGGTCCACTAAC	21		hsa-mir-379,hsa-mir-411,mml-mir-411,mmu-mir-379,rno-mir-379,rno-mir-411,oar-mir-379,oar-mir-411a,	hsa-mir-379	hsa-miR-379-3p	TATGTAACATGGTCCACTAACT	3'	Diff	gp3a	0.001	6.58084	low	0.65915	1
120	357	hsa-miR-379-5p_1ss10AG	TGGTAGACTGTGGAACGTAGG	21		hsa-mir-379,hsa-mir-411,mml-mir-411,mmu-mir-379,rno-mir-379,rno-mir-411,oar-mir-379,oar-mir-411a,	hsa-mir-379	hsa-miR-379-5p	TGGTAGACTATGGAACGTAGG	5'	Diff	gp3a	4.30543	9.2906	low	0.010112	0.00767209
122	358	hsa-miR-381-3p_1ss10GA	TATACAAGGACAAGCTCTCTGT	22		ssc-mir-381,hsa-mir-381,rno-mir-381,oar-mir-381,	hsa-mir-381	hsa-miR-381-3p	TATACAAGGGCAAGCTCTCTGT	3'	Diff	gp3a	27.5547	38.9044	middle	0.15753	0.180699
125	359	hsa-miR-382-5p	GAAGTTGTTCGTGGTGGATTCG	22		hsa-mir-382,mmu-mir-382,rno-mir-382,oar-mir-382,cfa-mir-382,	hsa-mir-382	hsa-miR-382-5p	GAAGTTGTTCGTGGTGGATTCG	5'	Yes	gp3a	0.861085	7.25828	low	0.024294	0.0385811
126	360	hsa-miR-409-3p	GAATGTTGCTCGGTGAACCCCT	22		bta-mir-409a,hsa-mir-409,ggo-mir-409,cgr-mir-409,mmu-mir-409,rno-mir-409a,oar-mir-409,	hsa-mir-409	hsa-miR-409-3p	GAATGTTGCTCGGTGAACCCCT	3'	Yes	gp3a	11.1941	16.8392	middle	0.28019	0.263705
129	361	hsa-miR-411-3p_R-1	TATGTAACACGGTCCACTAAC	21		cfa-mir-411,hsa-mir-411,ptr-mir-411,ggo-mir-411,mml-mir-411,rno-mir-411,oar-mir-411a,	hsa-mir-411	hsa-miR-411-3p	TATGTAACACGGTCCACTAACC	3'	Diff	gp3a	0.001	6.58084	low	0.010112	0.00767209
131	362	hsa-miR-412-5p	TGGTCGACCAGTTGGAAAGTAAT	23		bta-mir-412,hsa-mir-412,ptr-mir-412,oar-mir-412,eca-mir-412,	hsa-mir-412	hsa-miR-412-5p	TGGTCGACCAGTTGGAAAGTAAT	5'	Yes	gp3a	6.88868	3.48398	low	0.29422	0.343752
238	363	hsa-miR-4286_R+1	ACCCCACTCCTGGTACCA	18		hsa-mir-4286,bta-mir-4286-2,bta-mir-4286-1,	hsa-mir-4286	hsa-miR-4286	ACCCCACTCCTGGTACC	5'	Diff	gp3a	13.7774	2.90331	middle	0.0079991	0.0127265
137	364	hsa-miR-431-3p_L+2R-1	TGCAGGTCGTCTTGCAGGGCTTC	23		bta-mir-431,hsa-mir-431,ptr-mir-431,mmu-mir-431,rno-mir-431,oar-mir-431,eca-mir-431,	hsa-mir-431	hsa-miR-431-3p	CAGGTCGTCTTGCAGGGCTTCT	3'	Diff	gp3a	0.001	1.16133	low	0.27995	0.498715
138	364	hsa-miR-431-3p_L+2R-1	TGCAGGTCGTCTTGCAGGGCTTC	23		hsa-mir-431,ggo-mir-431,mmu-mir-431,	hsa-mir-431	hsa-miR-431-3p	CAGGTCGTCTTGCAGGGCTTCT	3'	Diff	gp3a	0.001	1.16133	low	0.27995	0.498715
241	365	hsa-mir-4419a-p5_1ss18GC	CTACTCGGGAGGCTGAGC	18		hsa-mir-4419a,	hsa-mir-4419a	hsa-mir-4419a-p5	ctactcgggaggcTGAGG	5'	Diff	gp3a	3.44434	1.45166	low	0.36209	0.938714
242	366	hsa-miR-4449_R+1_1ss12TC	CGTCCCGGGGCCGCGCGAGGCAC	23		hsa-mir-4449,	hsa-mir-4449	hsa-miR-4449	CGTCCCGGGGCTGCGCGAGGCA	3'	Diff	gp3a	3.44434	0.001	low	0.064148	0.250001
243	367	hsa-miR-4454_L+1_1ss3GT	CGTATCCGAGTCACGGCACCA	21		hsa-mir-4454,	hsa-mir-4454	hsa-miR-4454	GGATCCGAGTCACGGCACCA	5'	Diff	gp3a	6.88868	4.6453	low	0.51449	0.774415
244	368	hsa-miR-4508_L+2R-1	AAGCGGGGCTGGGCGCGC	18		hsa-mir-4508,	hsa-mir-4508	hsa-miR-4508	GCGGGGCTGGGCGCGCG	5'	Diff	gp3a	10.333	4.6453	middle	0.14436	0.301761
244	369	hsa-mir-4508-p3_1ss6CT	CAGCGTTGGGTGCAGC	16		hsa-mir-4508,	hsa-mir-4508	hsa-mir-4508-p3	cagcgctgggtgcagc	3'	Diff	gp3a	1.72217	0.001	low	0.18725	1
245	370	hsa-mir-4688-p3_1ss8CA	CAGAGGAACTGGGCCTGGA	19		hsa-mir-4688,	hsa-mir-4688	hsa-mir-4688-p3	CAGAGGACCTGGGcctgga	3'	Diff	gp3a	1.72217	0.001	low	0.18725	1
246	371	hsa-miR-4792_L+1R+1_1ss10GT	CCGGTGAGCTCTCGCTGGCC	20		hsa-mir-4792,	hsa-mir-4792	hsa-miR-4792	CGGTGAGCGCTCGCTGGC	5'	Diff	gp3a	41.3321	23.2265	middle	0.021845	0.992433
146	372	hsa-miR-483-3p_R+2	TCACTCCTCTCCTCCCGTCTTCC	23		ggo-mir-483,hsa-mir-483,	hsa-mir-483	hsa-miR-483-3p	TCACTCCTCTCCTCCCGTCTT	3'	Diff	gp3a	0.001	1.16133	low	0.27995	0.498715
149	373	hsa-miR-485-3p	GTCATACACGGCTCTCCTCTCT	22		bta-mir-485,hsa-mir-485,ggo-mir-485,mmu-mir-485,rno-mir-485,oar-mir-485,cfa-mir-485,	hsa-mir-485	hsa-miR-485-3p	GTCATACACGGCTCTCCTCTCT	3'	Yes	gp3a	2.58326	4.06464	low	0.56112	0.72586
150	373	hsa-miR-485-3p	GTCATACACGGCTCTCCTCTCT	22		hsa-mir-485,ptr-mir-485,mmu-mir-485,rno-mir-485,oar-mir-485,	hsa-mir-485	hsa-miR-485-3p	GTCATACACGGCTCTCCTCTCT	3'	Yes	gp3a	2.58326	4.06464	low	0.56112	0.72586
153	374	hsa-miR-487b-3p	AATCGTACAGGGTCATCCACTT	22		hsa-mir-487b,mml-mir-487b,mmu-mir-487b,rno-mir-487b,oar-mir-487b,ssc-mir-487b,	hsa-mir-487b	hsa-miR-487b-3p	AATCGTACAGGGTCATCCACTT	3'	Yes	gp3a	1.72217	1.74199	low	0.99875	0.691152
155	375	hsa-miR-493-3p_R+1	TGAAGGTCTACTGTGTGCCAGGT	23		ggo-mir-493,hsa-mir-493,mmu-mir-493,rno-mir-493,oar-mir-493,ssc-mir-493,	hsa-mir-493	hsa-miR-493-3p	TGAAGGTCTACTGTGTGCCAGG	3'	Diff	gp3a	0.861085	2.61298	low	0.35194	0.31617
154	376	hsa-miR-493-5p	TTGTACATGGTAGGCTTTCATT	22		bta-mir-493,hsa-mir-493,mmu-mir-493,rno-mir-493,oar-mir-493,ssc-mir-493,cfa-mir-493,eca-mir-493b,	hsa-mir-493	hsa-miR-493-5p	TTGTACATGGTAGGCTTTCATT	5'	Yes	gp3a	0.001	2.61298	low	0.98769	1
159	377	hsa-miR-500a-3p	ATGCACCTGGGCAAGGATTCTG	22		bta-mir-500,hsa-mir-500b,hsa-mir-500a,ptr-mir-500-2,ptr-mir-500-1,mml-mir-500b,mml-mir-500a,eca-mir-500-1,eca-mir-500-2,	hsa-mir-500a	hsa-miR-500a-3p	ATGCACCTGGGCAAGGATTCTG	3'	Yes	gp3a	2.58326	4.35497	low	0.49688	0.725859
160	377	hsa-miR-500a-3p	ATGCACCTGGGCAAGGATTCTG	22		hsa-mir-500a,ggo-mir-502b,mml-mir-500a,ssc-mir-500,cfa-mir-500,	hsa-mir-500a	hsa-miR-500a-3p	ATGCACCTGGGCAAGGATTCTG	3'	Yes	gp3a	2.58326	4.35497	low	0.49688	0.725859
167	378	hsa-miR-542-3p	TGTGACAGATTGATAACTGAAA	22		bta-mir-542,hsa-mir-542,ppy-mir-542,mml-mir-542,cgr-mir-542,mmu-mir-542,rno-mir-542,ssc-mir-542,eca-mir-542,	hsa-mir-542	hsa-miR-542-3p	TGTGACAGATTGATAACTGAAA	3'	Yes	gp3a	1.72217	2.32265	low	0.76132	1
174	379	hsa-miR-574-3p_R-1	CACGCTCATGCACACACCCAC	21		hsa-mir-574,mmu-mir-574,mmu-mir-466q,mmu-mir-466q,bta-mir-574,bta-mir-574,bta-mir-574,bta-mir-574,	hsa-mir-574	hsa-miR-574-3p	CACGCTCATGCACACACCCACA	3'	Diff	gp3a	0.001	1.74199	low	0.18575	0.248715
173	380	hsa-miR-574-5p_R+2	TGAGTGTGTGTGTGTGAGTGTGTGT	25		cfa-mir-574,hsa-mir-574,ggo-mir-574,mmu-mir-574,ssc-mir-574,	hsa-mir-574	hsa-miR-574-5p	TGAGTGTGTGTGTGTGAGTGTGT	5'	Diff	gp3a	0.001	1.16133	low	0.27995	0.498715
174	380	hsa-miR-574-5p_R+2	TGAGTGTGTGTGTGTGAGTGTGTGT	25		hsa-mir-574,mmu-mir-574,mmu-mir-466q,mmu-mir-466q,bta-mir-574,bta-mir-574,bta-mir-574,bta-mir-574,	hsa-mir-574	hsa-miR-574-5p	TGAGTGTGTGTGTGTGAGTGTGT	5'	Diff	gp3a	0.001	1.16133	low	0.27995	0.498715
175	381	hsa-mir-593-p3_1ss6AC	GGAGCCAGGAGTGGTG	16		hsa-mir-593,ptr-mir-593,ppy-mir-593,mml-mir-593,	hsa-mir-593	hsa-mir-593-p3	ggagcaaggagtggtg	3'	Diff	gp3a	1.72217	0.001	low	0.18725	1
251	382	hsa-mir-6087-p3_1ss4TC	CCCCGAGGGGCTCTCGCTTCTGGCGCC	27		hsa-mir-6087,	hsa-mir-6087	hsa-mir-6087-p3	Ccctgaggggctctcgcttctggcgcc	3'	Diff	gp3a	34.4434	16.8392	middle	0.012645	0.99504
251	383	hsa-mir-6087-p5_1ss13TC	GGGGGCGAGCCCCGAGGGGCTCTCGCT	27		hsa-mir-6087,	hsa-mir-6087	hsa-mir-6087-p5	GGGGGCGAGCcctgaggggctctcgct	5'	Diff	gp3a	0.001	1.16133	low	0.28354	0.502439
258	384	hsa-mir-6730-p3_1ss16CG	GAGCTGCGGCTGCTCG	16		hsa-mir-6730,	hsa-mir-6730	hsa-mir-6730-p3	GAgctgcggctgctcc	3'	Diff	gp3a	1.72217	0.001	low	0.18725	1
29	385	hsa-miR-7641_1ss1TC	CTGATCTCGGAAGCTAAGC	19	chr13	hsa-mir-7641-1,hsa-mir-7641-2,	hsa-mir-7641-2	hsa-miR-7641	TTGATCTCGGAAGCTAAGC	3'	Diff	gp2a	29.2769	27.2911	middle	0.80666	0.893856
262	386	hsa-miR-7641_R+12_1ss1TC	CTGATCTCGGAAGCTAAGCAGGGTCGGGCCT	31		hsa-mir-7641-2,hsa-mir-7641-1,	hsa-mir-7641-1	hsa-miR-7641	TTGATCTCGGAAGCTAAGC	5'	Diff	gp3a	537.317	919.77	high	2.9963e-24	1.71002e-24
262	387	hsa-mir-7641-2-p3	CTAAGCAGGGTCGGGCCTGGTTAGTACTTGGA	32		hsa-mir-7641-2,hsa-mir-7641-1,	hsa-mir-7641-2	hsa-mir-7641-2-p3	CTAAGCagggtcgggcctggttagtacttgga	3'	Yes	gp3a	1.72217	2.03232	low	0.88028	0.691152
264	388	hsa-miR-7704_R-1_1ss8GC	CGGGGTCCGCGGCGACGT	18		hsa-mir-7704,	hsa-mir-7704	hsa-miR-7704	CGGGGTCGGCGGCGACGTG	5'	Diff	gp3a	3.44434	1.74199	low	0.45828	1
265	389	hsa-miR-7977_1ss6AG	TTCCCGGCCAACGCACCA	18		hsa-mir-7977,	hsa-mir-7977	hsa-miR-7977	TTCCCAGCCAACGCACCA	5'	Diff	gp3a	29.2769	18.0005	middle	0.10469	0.143873
25	390	hsa-miR-99b-5p	CACCCGTAGAACCGACCTTGCG	22		hsa-mir-99b,ptr-mir-99b,cfa-mir-99b,	hsa-mir-99b	hsa-miR-99b-5p	CACCCGTAGAACCGACCTTGCG	5'	Yes	gp3a	39.6099	105.1	middle	4.3187e-08	4.11685e-08
76	391	ipu-miR-212	ACCTTGGCTCTAGACTGCTTACT	23		ipu-mir-212-1,ipu-mir-212-2,aca-mir-212,hsa-mir-212,mml-mir-212,cgr-mir-212,mmu-mir-212,rno-mir-212,bta-mir-212,ssc-mir-212,cfa-mir-212,mdo-mir-212,	ipu-mir-212-2	ipu-miR-212	ACCTTGGCTCTAGACTGCTTACT	5'	Yes	gp3a	1.14811	2.70976	low	0.42363	0.373718
8	392	ipu-miR-338_R+1	TCCAGCATCAGTGATTTTGTTGA	23	chr18	ipu-mir-338-3,hsa-mir-338,ptr-mir-338,ppy-mir-338,mml-mir-338,rno-mir-338,	ipu-mir-338-3	ipu-miR-338	TCCAGCATCAGTGATTTTGTTG	3'	Diff	gp1b	15.4995	31.3558	middle	0.019577	0.0183271
261	393	ipu-miR-7550_1ss1AT	TTCCGGCTCGAAGGACCA	18		ipu-mir-7550,	ipu-mir-7550	ipu-miR-7550	ATCCGGCTCGAAGGACCA	5'	Diff	gp3a	13.7774	8.70994	middle	0.29074	0.404878
60	394	mdo-miR-181a-5p_R+3	AACATTCAACGCTGTCGGTGAGTTGT	26		mdo-mir-181a-2,dre-mir-181a-2,fru-mir-181a-2,ipu-mir-181a-3,ipu-mir-181a-2,ola-mir-181a-1,ola-mir-181a-2,aca-mir-181a-3,pma-mir-181a,hsa-mir-181c,ppy-mir-181c,mml-mir-181c,cgr-mir-181c,mmu-mir-181c,rno-mir-181c,bta-mir-181c,ssc-mir-181c,cfa-mir-181c,mdo-mir-181a-3,sha-mir-181a-2,	mdo-mir-181a-3	mdo-miR-181a-5p	AACATTCAACGCTGTCGGTGAGT	5'	Diff	gp3a	13.7774	2.32265	middle	0.0044467	0.00418117
3	395	mdo-miR-22-3p	AAGCTGCCAGTTGAAGAACTGC	22	chr19	mdo-mir-22,	mdo-mir-22	mdo-miR-22-3p	AAGCTGCCAGTTGAAGAACTGC	3'	Yes	gp2a	3.44434	1.74199	low	0.45828	1
8	396	mdo-miR-22-3p_1ss21GC	AAGCTGCCAGTTGAAGAACTCC	22		mdo-mir-22,	mdo-mir-22	mdo-miR-22-3p	AAGCTGCCAGTTGAAGAACTGC	3'	Diff	gp3a	1.72217	1.74199	low	0.98769	1
85	397	mml-miR-299-3p	TATGTGGGACGGTAAACCGCTT	22		mml-mir-299,hsa-mir-299,ppy-mir-299,mmu-mir-299a,eca-mir-299,	mml-mir-299	mml-miR-299-3p	TATGTGGGACGGTAAACCGCTT	3'	Yes	gp3a	0.001	1.74199	low	0.18575	0.248715
85	398	mml-miR-299-5p	TGGTTTACCGTCCCACATACAT	22		mml-mir-299,hsa-mir-299,ppy-mir-299,mmu-mir-299a,eca-mir-299,	mml-mir-299	mml-miR-299-5p	TGGTTTACCGTCCCACATACAT	5'	Yes	gp3a	0.001	1.74199	low	0.18575	0.248715
156	399	mml-miR-494-3p_R+1	TGAAACATACACGGGAAACCTCT	23		mml-mir-494,hsa-mir-494,ptr-mir-494,ggo-mir-494,mmu-mir-494,rno-mir-494,bta-mir-494,oar-mir-494,	mml-mir-494	mml-miR-494-3p	TGAAACATACACGGGAAACCTC	3'	Diff	gp3a	0.861085	3.19364	low	0.2446	0.373715
157	399	mml-miR-494-3p_R+1	TGAAACATACACGGGAAACCTCT	23		mml-mir-494,hsa-mir-494,mmu-mir-494,rno-mir-494,oar-mir-494,ssc-mir-494,	mml-mir-494	mml-miR-494-3p	TGAAACATACACGGGAAACCTC	3'	Diff	gp3a	0.861085	3.19364	low	0.2446	0.373715
188	400	mml-miR-676-3p_R+1	CCGTCCTAAGGTTGTTGAGTTT	22		mml-mir-676-1,ppy-mir-676,mml-mir-676-2,ssc-mir-676-2,ssc-mir-676-1,	mml-mir-676-2	mml-miR-676-3p	CCGTCCTAAGGTTGTTGAGTT	3'	Diff	gp3a	1.72217	4.06464	low	0.3271	0.451921
272	401	mmu-let-7j_1ss8TG	TGAGGTAGTAGTTTGTGCTGTTAT	24		mmu-let-7j,	mmu-let-7j	mmu-let-7j	TGAGGTATTAGTTTGTGCTGTTAT	5'	Diff	gp3a	12.0552	21.4845	middle	0.10034	0.120497
5	402	mmu-miR-145a-3p_R-1	ATTCCTGGAAATACTGTTCTT	21	chr13	mmu-mir-145a,eca-mir-145,mdo-mir-145,	mmu-mir-145a	mmu-miR-145a-3p	ATTCCTGGAAATACTGTTCTTG	3'	Diff	gp1b	82.6642	98.132	middle	0.23581	0.26495
5	403	mmu-miR-145a-5p	GTCCAGTTTTCCCAGGAATCCCT	23	chr13	mmu-mir-145a,eca-mir-145,mdo-mir-145,	mmu-mir-145a	mmu-miR-145a-5p	GTCCAGTTTTCCCAGGAATCCCT	5'	Yes	gp1b	1903	2319.17	high	2.8793e-11	3.0892e-11
50	404	mmu-mir-146a-p5_1ss22TA	TGAGAACTGAATTCCATGGGTAA	23		mmu-mir-146a,xtr-mir-146a,hsa-mir-146a,ptr-mir-146a,ppy-mir-146a,ggo-mir-146a,mml-mir-146a,cgr-mir-146a,rno-mir-146a,bta-mir-146a,ssc-mir-146a,cfa-mir-146a,eca-mir-146a,mdo-mir-146a,	mmu-mir-146a	mmu-mir-146a-p5	TGAGAACTGAATTCCATGGGTTa	5'	Diff	gp3a	8.61085	5.80663	low	0.44899	0.853559
220	405	mmu-mir-1895-p3	GGAGGACGAGGAGGAGGAGGA	21		mmu-mir-1895,	mmu-mir-1895	mmu-mir-1895-p3	GGAGGACGAGGAGGAggagga	3'	Yes	gp3a	3.44434	0.001	low	0.062183	1
221	406	mmu-mir-1983-p3_1ss17AT	CGAGGTTGTGAGTTCGTGCCTCACCT	26		mmu-mir-1983,	mmu-mir-1983	mmu-mir-1983-p3	cgaggttgtgagttcgagcCTCACCT	3'	Diff	gp3a	34.4434	37.7431	middle	0.72862	0.377647
72	407	mmu-miR-199b-3p_L+1	AACAGTAGTCTGCACATTGGTTA	23		mmu-mir-199b,ola-mir-199a-2,pma-mir-199a,pma-mir-199b,ppy-mir-199b,cgr-mir-199a,bta-mir-199c,sha-mir-199a,	mmu-mir-199b	mmu-miR-199b-3p	ACAGTAGTCTGCACATTGGTTA	3'	Diff	gp3a	0.001	3.48398	low	0.061295	0.124034
72	408	mmu-miR-199b-5p	CCCAGTGTTTAGACTACCTGTTC	23		mmu-mir-199b,ola-mir-199a-2,pma-mir-199a,pma-mir-199b,ppy-mir-199b,cgr-mir-199a,bta-mir-199c,sha-mir-199a,	mmu-mir-199b	mmu-miR-199b-5p	CCCAGTGTTTAGACTACCTGTTC	5'	Yes	gp3a	10.333	20.6135	middle	0.062534	0.0495227
222	409	mmu-miR-2137_L-1R-1_1ss16AG	CCGGCGGGAGCCCCGGGGA	19		mmu-mir-2137,	mmu-mir-2137	mmu-miR-2137	GCCGGCGGGAGCCCCAGGGAG	3'	Diff	gp3a	3.44434	3.48398	low	0.98259	1
228	410	mmu-miR-2861_L-2_1ss6CA	GGCATGGCGGCGGGCGG	17		mmu-mir-2861,	mmu-mir-2861	mmu-miR-2861	GGGGCCTGGCGGCGGGCGG	3'	Diff	gp3a	1.72217	0.001	low	0.19055	0.5
111	411	mmu-miR-370-3p	GCCTGCTGGGGTGGAACCTGGT	22		mmu-mir-370,hsa-mir-370,ptr-mir-370,ggo-mir-370,mml-mir-370,rno-mir-370,bta-mir-370,oar-mir-370,ssc-mir-370,cfa-mir-370,eca-mir-370,	mmu-mir-370	mmu-miR-370-3p	GCCTGCTGGGGTGGAACCTGGT	3'	Yes	gp3a	13.7774	62.1309	middle	2.4967e-08	1.30368e-08
236	412	mmu-miR-3960_L+3R+1_1ss21GC	GGCGGCGGCGGCGGAGGCGGCGGC	24		mmu-mir-3960,hsa-mir-3960,hsa-mir-3960,hsa-mir-3960,hsa-mir-3960,hsa-mir-3960,	mmu-mir-3960	mmu-miR-3960	GGCGGCGGCGGAGGCGGGGG	3'	Diff	gp3a	1.72217	1.16133	low	0.74448	1
237	413	mmu-miR-3968_L-3_1ss14AT	ATCCCACTCCTGACACCA	18		mmu-mir-3968,	mmu-mir-3968	mmu-miR-3968	CGAATCCCACTCCAGACACCA	3'	Diff	gp3a	26.6936	9.2906	middle	0.0039013	0.00393373
247	414	mmu-mir-5100-p3_1ss3AT	CGTATCCCAGCGGTGCCTC	19		mmu-mir-5100,hsa-mir-5100,	mmu-mir-5100	mmu-mir-5100-p3	CGAATCCCAGCGGTGCCTC	3'	Diff	gp3a	8.61085	1.74199	low	0.031509	0.994399
248	415	mmu-mir-5119-p3_1ss1GC	CTCATCTCATCCTGGGGCT	19		mmu-mir-5119,	mmu-mir-5119	mmu-mir-5119-p3	gtCATCTCATCCTGGGGCT	3'	Diff	gp3a	1.72217	0.001	low	0.18725	1
249	416	mmu-mir-5131-p3_1ss7CG	CCCGGGGCGCGGCGCCCC	18		mmu-mir-5131,	mmu-mir-5131	mmu-mir-5131-p3	cccgggccgCGGCGCCCC	3'	Diff	gp3a	1.72217	0.001	low	0.18725	1
172	417	mmu-miR-551b-3p_R+1	GCGACCCATACTTGGTTTCAGT	22		mmu-mir-551b,aca-mir-551,rno-mir-551b,	mmu-mir-551b	mmu-miR-551b-3p	GCGACCCATACTTGGTTTCAG	3'	Diff	gp3a	0.001	1.74199	low	0.18575	0.248715
250	418	mmu-mir-5615-2-p3_1ss13TG	AAATGAGACTCTGTTCT	17		mmu-mir-5615-2,	mmu-mir-5615-2	mmu-mir-5615-2-p3	aaatgagactcttttcT	3'	Diff	gp3a	1.72217	0.001	low	0.18725	1
252	419	mmu-mir-6236-p3_1ss9AG	CCATACCCGGCCGTCGCC	18		mmu-mir-6236,	mmu-mir-6236	mmu-mir-6236-p3	ccatacccaGCCGTCGCC	3'	Diff	gp3a	6.88868	4.6453	low	0.4983	0.810848
252	420	mmu-mir-6236-p5	ACCTGCCGAATCAACTAGCCCTGAAAA	27		mmu-mir-6236,	mmu-mir-6236	mmu-mir-6236-p5	acctgccgaatcaactagccctgaaaa	5'	Yes	gp3a	1.72217	9.2906	low	0.023541	0.0339073
253	421	mmu-miR-6238_L+1R-2_1ss13TC	TTTATTAGTCAGCGGAGGAAA	21		mmu-mir-6238,	mmu-mir-6238	mmu-miR-6238	TTATTAGTCAGTGGAGGAAATG	3'	Diff	gp3a	1.72217	0.580663	low	0.45426	1
254	422	mmu-miR-6240_L-2R-6	AAAGCATCGCGAAGGCCC	18		mmu-mir-6240,	mmu-mir-6240	mmu-miR-6240	CCAAAGCATCGCGAAGGCCCACGGCG	5'	Diff	gp3a	44.7764	70.2602	middle	0.016201	0.0195696
254	423	mmu-mir-6240-p3_1ss28GT	GATGTGATTTCTGCCCAGTGCTCTGAATGTC	31		mmu-mir-6240,	mmu-mir-6240	mmu-mir-6240-p3	gatgtgatttctgcccagtgctctgaaggtc	3'	Diff	gp3a	273.825	1049.26	high	0	1.9819e-106
28	424	mmu-mir-6240-p5	ATGTGATTTCTGCCCAGTGCT	21	chr3	mmu-mir-6240,	mmu-mir-6240	mmu-mir-6240-p5	atgtgatttctgcccagtgct	5'	Yes	gp2a	0.001	2.32265	low	0.12652	0.248712
189	425	mmu-mir-690-p3_1ss5CA	CCAGATGGAGAGATGG	16		mmu-mir-690,	mmu-mir-690	mmu-mir-690-p3	ccagctggagagatgg	3'	Diff	gp3a	1.72217	0.001	low	0.18725	1
259	426	mmu-mir-7005-p5_1ss1GA	AGGCCTGGGGATGGGAGG	18		mmu-mir-7005,	mmu-mir-7005	mmu-mir-7005-p5	gggCCTGGGGATGGGAGG	5'	Diff	gp3a	1.72217	0.001	low	0.18725	1
190	427	mmu-mir-704-p3_1ss5CG	TGCTGCTAGGGATTGT	16		mmu-mir-704,	mmu-mir-704	mmu-mir-704-p3	TGCTCCTAGggattgt	3'	Diff	gp3a	1.72217	0.001	low	0.18725	1
266	428	mmu-miR-8094_L-2R+10	CTGAAGGACAACGAGAAGAACCGGAAGCT	29		mmu-mir-8094,	mmu-mir-8094	mmu-miR-8094	AACTGAAGGACAACGAGAAGA	5'	Diff	gp3a	0.001	2.90331	low	0.089956	0.126836
267	429	mmu-mir-8112-p5_1ss9CA	GGCGGAGGAGGCGGCGGC	18		mmu-mir-8112,	mmu-mir-8112	mmu-mir-8112-p5	ggcggaggcggcggcggc	5'	Diff	gp3a	0.001	2.61298	low	0.1077	0.126838
269	430	oan-let-7f-2-3p_R+1_1ss20TC	CTATACAGTCTACTGTCTTCCT	22		ola-let-7g,oan-let-7f-1,oan-let-7f-2,xtr-let-7f,xtr-let-7e-1,ola-let-7a-4,pol-let-7a,pol-let-7a,aca-let-7f-1,pma-let-7c,hsa-let-7f-2,hsa-let-7e,ptr-let-7f-2,ptr-let-7e,ggo-let-7e,mmu-let-7c-2,mmu-let-7e,ssc-let-7e,cfa-let-7e,eca-let-7e,mdo-let-7f-2,	oan-let-7f-2	oan-let-7f-2-3p	CTATACAGTCTACTGTCTTTC	3'	Diff	gp3a	12.0552	5.22596	middle	0.10264	0.143466
268	431	oan-let-7f-5p_R+2_1ss19AG	TGAGGTAGTAGATTGTATGGTTTT	24		ola-let-7g,oan-let-7f-1,oan-let-7f-2,xtr-let-7f,xtr-let-7e-1,ola-let-7a-4,pol-let-7a,pol-let-7a,aca-let-7f-1,pma-let-7c,hsa-let-7f-2,hsa-let-7e,ptr-let-7f-2,ptr-let-7e,ggo-let-7e,mmu-let-7c-2,mmu-let-7e,ssc-let-7e,cfa-let-7e,eca-let-7e,mdo-let-7f-2,	oan-let-7f-2	oan-let-7f-5p	TGAGGTAGTAGATTGTATAGTT	5'	Diff	gp3a	0.001	1.74199	low	0.18575	0.248715
213	432	oan-miR-1386_L+3	CGGCTCCTGGCTGGCTCGCCA	21		oan-mir-1386,	oan-mir-1386	oan-miR-1386	CTCCTGGCTGGCTCGCCA	5'	Diff	gp3a	18.9439	10.4519	middle	0.12055	0.136051
4	433	oan-miR-143-3p_R+1	TGAGATGAAGCACTGTAGCTCT	22	chr13	oan-mir-143,xtr-mir-143,ipu-mir-143,aca-mir-143,cgr-mir-143,mmu-mir-143,ssc-mir-143,cfa-mir-143,aja-mir-143,eca-mir-143,mdo-mir-143,	oan-mir-143	oan-miR-143-3p	TGAGATGAAGCACTGTAGCTC	3'	Diff	gp1b	10860	6553.36	high	0	2.79237e-256
4	434	oan-miR-143-5p_L-1R+1	GGTGCAGTGCTGCATCTCTGGTC	23	chr13	oan-mir-143,xtr-mir-143,ipu-mir-143,aca-mir-143,cgr-mir-143,mmu-mir-143,ssc-mir-143,cfa-mir-143,aja-mir-143,eca-mir-143,mdo-mir-143,	oan-mir-143	oan-miR-143-5p	AGGTGCAGTGCTGCATCTCTGGT	5'	Diff	gp1b	49.9429	82.4541	middle	0.0042882	0.00521146
4	435	oan-miR-16b-3p_R+1	CCCAATATTATTGTGCTGCTT	21		oan-mir-16b,gga-mir-16-2,tgu-mir-16b,mmu-mir-16-2,rno-mir-16,bta-mir-16b,oar-mir-16b,ssc-mir-16-1,cfa-mir-16-2,eca-mir-16-1,	oan-mir-16b	oan-miR-16b-3p	CCCAATATTATTGTGCTGCT	3'	Diff	gp3a	0.001	2.90331	low	0.087579	0.124036
4	436	oan-miR-16b-5p_L+4	GATCTAGCAGCACGTAAATATTGGTG	26		oan-mir-16b,gga-mir-16-2,tgu-mir-16b,mmu-mir-16-2,rno-mir-16,bta-mir-16b,oar-mir-16b,ssc-mir-16-1,cfa-mir-16-2,eca-mir-16-1,	oan-mir-16b	oan-miR-16b-5p	TAGCAGCACGTAAATATTGGTG	5'	Diff	gp3a	0.001	1.16133	low	0.27995	0.498715
19	437	oan-miR-194-5p_R+1	TGTAACAGCAACTCCATGTGGAT	23	chr3	oan-mir-194-1,pma-mir-194,cfa-mir-194,	oan-mir-194-1	oan-miR-194-5p	TGTAACAGCAACTCCATGTGGA	5'	Diff	gp2a	0.001	1.16133	low	0.27995	0.498715
2	438	oan-miR-19b-3p_R+1	TGTGCAAATCCATGCAAAACTGAT	24	chr1	oan-mir-19b-1,xtr-mir-19b-2,dre-mir-19b,ola-mir-19b-1,hsa-mir-19b-2,ptr-mir-19b-2,age-mir-19b-2,sla-mir-19b-2,lca-mir-19b-2,mmu-mir-19b-2,rno-mir-19b-2,bta-mir-19b-2,ssc-mir-19b-2,eca-mir-19b-2,	oan-mir-19b-1	oan-miR-19b-3p	TGTGCAAATCCATGCAAAACTGA	3'	Diff	gp2a	1.72217	6.38729	low	0.099854	0.178562
23	439	oan-miR-215-5p_R+1	ATGACCTATGAATTGACAGACA	22	chr3	oan-mir-215,hsa-mir-215,ptr-mir-215,ppy-mir-215,ggo-mir-215,mml-mir-215,cgr-mir-215,bta-mir-215,ssc-mir-215,eca-mir-215,mdo-mir-215,	oan-mir-215	oan-miR-215-5p	ATGACCTATGAATTGACAGAC	5'	Diff	gp2a	0.001	1.16133	low	0.27995	0.498715
40	440	oan-miR-32-3p_1ss20TC	CAATTTAGTGTGTGCGATACT	21	chr2	gga-mir-32,tgu-mir-32,oan-mir-32,aca-mir-32,hsa-mir-32,cgr-mir-32,rno-mir-32,ssc-mir-32,cfa-mir-32,eca-mir-32,mdo-mir-32,	oan-mir-32	oan-miR-32-3p	CAATTTAGTGTGTGCGATATT	3'	Diff	gp1a	5.16651	0.580663	low	0.056549	0.218751
26	441	oan-miR-454-3p_R+1	TAGTGCAATATTGCTTATAGGGTT	24	chr15	oan-mir-454,hsa-mir-454,ptr-mir-454,ppy-mir-454,ggo-mir-454,mml-mir-454,bta-mir-454,cfa-mir-454,eca-mir-454,sha-mir-454,	oan-mir-454	oan-miR-454-3p	TAGTGCAATATTGCTTATAGGGT	3'	Diff	gp2a	0.001	1.16133	low	0.27995	0.498715
89	442	oar-miR-323b	CCCAATACACGGTCGATCTCT	21		oar-mir-323b,	oar-mir-323b	oar-miR-323b	CCCAATACACGGTCGATCTCT	3'	Yes	gp3a	0.001	2.32265	low	0.12652	0.248712
235	443	oar-miR-3957-3p_R-1	ACGCACAGCACCTCACTGAGC	21		bta-mir-3957,oar-mir-3957,	oar-mir-3957	oar-miR-3957-3p	ACGCACAGCACCTCACTGAGCT	3'	Diff	gp3a	0.001	1.74199	low	0.18575	0.248715
158	444	oar-miR-495-3p_R+1	AAACAAACATGGTGCACTTCTTT	23		oar-mir-495,hsa-mir-495,ptr-mir-495,ppy-mir-495,ggo-mir-495,mmu-mir-495,rno-mir-495,bta-mir-495,cfa-mir-495,eca-mir-495,	oar-mir-495	oar-miR-495-3p	AAACAAACATGGTGCACTTCTT	3'	Diff	gp3a	1.72217	6.96795	low	0.073918	0.108473
32	445	ola-let-7a_1ss9TG	TGAGGTAGGAGGTTGTATAGTT	22	chr12	ola-let-7a-4,pma-let-7a-2,hsa-let-7e,ptr-let-7e,ggo-let-7e,mmu-let-7e,ssc-let-7e,cfa-let-7e,eca-let-7e,	ola-let-7a-4	ola-let-7a	TGAGGTAGTAGGTTGTATAGTT	5'	Diff	gp2a	7.74977	25.8395	middle	0.0017099	0.00182963
33	445	ola-let-7a_1ss9TG	TGAGGTAGGAGGTTGTATAGTT	22	chr26	ola-let-7a-4,pma-let-7a-2,hsa-let-7e,ptr-let-7e,ggo-let-7e,mmu-let-7e,ssc-let-7e,cfa-let-7e,eca-let-7e,	ola-let-7a-4	ola-let-7a	TGAGGTAGTAGGTTGTATAGTT	5'	Diff	gp2a	7.74977	25.8395	middle	0.0017099	0.00182963
33	446	ola-miR-126-3p_R+3	TCGTACCGTGAGTAATAATGCAA	23		ola-mir-126,dre-mir-126a,aca-mir-126,mdo-mir-126,sha-mir-126,ccr-mir-126,	ola-mir-126	ola-miR-126-3p	TCGTACCGTGAGTAATAATG	3'	Diff	gp3a	16.3606	13.0649	middle	0.55273	0.711075
34	446	ola-miR-126-3p_R+3	TCGTACCGTGAGTAATAATGCAA	23		ola-mir-126,dre-mir-126a,aca-mir-126,mdo-mir-126,ccr-mir-126,	ola-mir-126	ola-miR-126-3p	TCGTACCGTGAGTAATAATG	3'	Diff	gp3a	16.3606	13.0649	middle	0.55273	0.711075
33	447	ola-miR-126-5p_L+5	CGATCCATTATTACTTTTGGTACGCG	26		ola-mir-126,dre-mir-126a,aca-mir-126,mdo-mir-126,sha-mir-126,ccr-mir-126,	ola-mir-126	ola-miR-126-5p	CATTATTACTTTTGGTACGCG	5'	Diff	gp3a	0.001	1.16133	low	0.27995	0.498715
34	447	ola-miR-126-5p_L+5	CGATCCATTATTACTTTTGGTACGCG	26		ola-mir-126,dre-mir-126a,aca-mir-126,mdo-mir-126,ccr-mir-126,	ola-mir-126	ola-miR-126-5p	CATTATTACTTTTGGTACGCG	5'	Diff	gp3a	0.001	1.16133	low	0.27995	0.498715
16	448	ola-miR-181a-3p_R+1_1ss5TC	ACCACCGACCGTTGACTGTACC	22	chr17	dre-mir-181a-2,fru-mir-181a-2,ipu-mir-181a-3,ipu-mir-181a-2,ola-mir-181a-1,ola-mir-181a-2,aca-mir-181a-3,pma-mir-181a,mmu-mir-181a-2,bta-mir-181a-2,oar-mir-181a-2,ssc-mir-181a-2,cfa-mir-181a-2,eca-mir-181a,mdo-mir-181a-2,sha-mir-181a-2,	ola-mir-181a-1	ola-miR-181a-3p	ACCATCGACCGTTGACTGTAC	3'	Diff	gp2a	1.72217	4.6453	low	0.24405	0.287799
24	449	ola-miR-222_R+6	AGCTACATCTGGCTACTGGGTCTCC	25	chr1	ola-mir-222,	ola-mir-222	ola-miR-222	AGCTACATCTGGCTACTGG	3'	Diff	gp2a	1.72217	2.90331	low	0.0054625	0.00587539
1	450	pma-miR-1c-3p_L-2R+2	GAATGTAAAGAAGTATGTACCA	22		pma-mir-1c,xtr-mir-1a-2,hsa-mir-1-1,ptr-mir-1-1,mml-mir-1-1,	pma-mir-1c	pma-miR-1c-3p	TGGAATGTAAAGAAGTATGTAC	3'	Diff	gp3a	0.001	2.32265	low	0.34381	0.342487
26	451	ola-mir-99-p5_1ss23GA	AACCCGTAGATCCGATCTTGTGAA	24		ola-mir-99,	ola-mir-99	ola-mir-99-p5	aacccgtagatccgatcttgtgga	5'	Diff	gp3a	44.7764	47.6143	middle	0.57908	0.686697
48	452	pma-miR-143-3p_1ss22CT	TGAGATGAAGCACTGTAACTCT	22		pma-mir-143,	pma-mir-143	pma-miR-143-3p	TGAGATGAAGCACTGTAACTCC	3'	Diff	gp3a	1.72217	0.580663	low	0.44747	0.876825
49	453	pma-miR-145-5p_R+2	GTCCAGTTTTCCCAGGAATCCCTAT	25		pma-mir-145,oan-mir-145,dre-mir-145,aca-mir-145,mml-mir-145,	pma-mir-145	pma-miR-145-5p	GTCCAGTTTTCCCAGGAATCCCT	5'	Diff	gp3a	3.44434	2.90331	low	0.27995	0.498715
71	454	ola-miR-199a-3p_R+1	ACAGTAGTCTGCACATTGGTTAT	23		tni-mir-199-3,fru-mir-199-3,ola-mir-199a-2,pma-mir-199a,pma-mir-199b,cgr-mir-199a,cgr-mir-199b,mmu-mir-199b,	ola-mir-199a-2	ola-miR-199a-3p	ACAGTAGTCTGCACATTGGTTA	3'	Diff	gp3a	86.1085	126.004	middle	0.45426	1
79	455	ola-miR-214_L-1R+6	TACAGCAGGCACAGACAGGCATAT	24		ola-mir-214,	ola-mir-214	ola-miR-214	GTACAGCAGGCACAGACAG	3'	Diff	gp3a	3.44434	6.38729	low	0.19055	0.5
2	456	PC-3p-732739_1	CGCAGTGAGAGTTCAGACTTTGAAGTGAT	29	chr8					3'	New	gp4a	1.72217	0.001	low	0.57908	0.686697
3	457	PC-5p-1140783_1	AATACGTTCTTCAGGTAGGGGCTGTGCT	28	chr15					5'	New	gp4a	1.72217	0.001	low	0.30199	0.453126
4	458	PC-3p-1255963_1	CAGCTGCCCTCGGGGCGCTACGGCTGCTGTC	31	chr27					3'	New	gp4a	1.72217	0.580663	low	0.19055	0.5
4	459	PC-5p-1566214_2	GACAACAGCTCCGCGTGTCCCGACG	25	chr27					5'	New	gp4a	3.44434	0.580663	low	0.021385	0.0703135
7	460	PC-3p-94716_5	ATTGGAGTTTGATAGCAGCCCTGCCACATGC	31	chr2					3'	New	gp4a	13.7774	14.5166	middle	0.0082665	0.0214849
7	461	PC-5p-124605_4	CAAGTGTCGGAAGTGTGCTACAACAAAGCTGT	32	chr2					5'	New	gp4a	8.61085	6.96795	low	0.19055	0.5
9	462	PC-3p-1224453_1	GTTTCTGCAGTCTTTGTTCAATATTTGAATT	31	chr1					3'	New	gp4a	1.72217	0.001	low	0.19055	0.5
10	463	PC-3p-1654893_1	TTAGAACTGTTTGCAATGCAACCCCTACAGTG	32	Z					3'	New	gp4a	5.16651	0.580663	low	0.27995	0.498715
10	464	PC-5p-129174_5	CTGCAGACTCCGATCACTTCTACT	24	Z					5'	New	gp4a	5.16651	5.22596	low	0.27995	0.498715
11	465	PC-3p-1177142_1	CAGATAGAAGAAAAGAAGGTAGTGTTTATACC	32	chr26					3'	New	gp4a	1.72217	0.001	low	0.19055	0.5
12	466	PC-3p-1065734_1	GCGGAGGTGATGAGGCCGACCGCCCCATGGC	31	chr11					3'	New	gp4a	1.72217	0.001	low	0.030705	0.0308487
12	467	PC-5p-618155_1	ATGTCAGGGCTGGTGGTTCCACTGCTGGC	29	chr11					5'	New	gp4a	1.72217	0.001	low	0.45426	1
13	468	PC-5p-187993_2	CCCGCGGGGCCGCTCAGC	18	chr26					5'	New	gp4a	1.72217	0.580663	low	0.19492	0.453126
14	469	PC-3p-379689_1	CCCCTCACCCTACTGTTCCCCAGT	24	chr1					3'	New	gp4a	3.44434	0.001	low	0.19055	0.5
15	470	PC-3p-60424_9	CCCGTCCGGGCGTTCCTC	18	JH375722.1					3'	New	gp4a	39.6099	4.06464	middle	0.064148	0.250001
15	471	PC-5p-823311_1	CTGGCGCTAAGCAAAATGGCGACGCTCATCCA	32	JH375722.1					5'	New	gp4a	1.72217	0.001	low	0.27995	0.498715
16	472	PC-3p-588067_1	CGGCGAGAGATTGTGACGGAGCGAGAGA	28	chr21					3'	New	gp4a	0.001	1.16133	low	0.0013443	0.0019532
16	473	PC-5p-1281160_1	GGCGTTCCGGGGCTGGCAGTGCGCGCTGC	29	chr21					5'	New	gp4a	0.001	1.74199	low	3.2639e-28	1.43765e-30
17	474	PC-3p-425805_1	AAAAATAGATCTGGCTGCTAACAGT	25	chr2					3'	New	gp4a	0.001	1.16133	low	0.27995	0.498715
19	475	PC-3p-1164732_1	GCTCCGGACAGCCCCGGCC	19	chr7					3'	New	gp4a	1.72217	0.001	low	0.15495	0.625001
25	476	PC-3p-1203490_1	TTAGAGGACAATGGCCAATACTA	23	chr1					3'	New	gp4a	0.001	1.16133	low	0.056549	0.218751
25	477	PC-5p-1187218_1	TAAGTGCTGGCCGTTGTCCTCT	22	chr1					5'	New	gp4a	1.72217	0.001	low	0.042064	0.0922869
26	478	PC-3p-448154_1	GGAGGAGGACGCAGCCATGC	20	chr28					3'	New	gp4a	1.72217	0.001	low	0.064148	0.250001
26	479	PC-5p-377999_2	TGCACGGCTGCAGCCTCCTCACC	23	chr28					5'	New	gp4a	0.001	1.16133	low	0.39829	0.417564
27	480	PC-3p-1111226_1	GTTGTCGATGAAGTTGATTGTTA	23	chr1					3'	New	gp4a	1.72217	0.001	low	0.81544	0.725862
29	481	PC-3p-208556_2	GTGTTCTGTAGTTCTGTCTTGTG	23	chr1					3'	New	gp4a	3.44434	4.06464	low	0.27995	0.498715
29	482	PC-5p-274911_2	CCTGTTTCAGGTTGCCA	17	chr1					5'	New	gp4a	3.44434	0.001	low	0.44488	0.498715
30	483	PC-3p-1113035_2	AATATAAACAAAATGCATGGCTT	23	Z					3'	New	gp4a	6.88868	0.580663	low	0.76834	1
30	484	PC-5p-578794_1	CCATAATTAATGATGATTGAATAGGGAAATT	31	Z					5'	New	gp4a	6.88868	2.90331	low	0.27995	0.498715
31	485	PC-5p-647606_1	ATCCATCAGCTGCACAGAGAGCAC	24	chr8					5'	New	gp4a	1.72217	0.001	low	0.19055	0.5
32	486	PC-5p-133437_4	GAGTTCTACAGTCCGGATC	19	chr2					5'	New	gp4a	3.44434	3.48398	low	0.27995	0.498715
33	487	PC-5p-1581400_1	TCTTATGGTCTGACGTGGAAAATG	24	chr7					5'	New	gp4a	0.001	1.16133	low	0.0069681	0.0161261
35	488	PC-5p-178365_3	CGTCCCGGGGCGCGGGGG	18	chr10					5'	New	gp4a	0.001	2.90331	low	0.27995	0.498715
37	489	PC-5p-578620_1	GAAGGGAGGGGGAGGAGCGGC	21	chr5					5'	New	gp4a	1.72217	0.580663	low	8.2174e-08	1.70609e-08
39	490	PC-3p-124883_4	CGCGCCGGGCCCGGGGCTTC	20	chr2					3'	New	gp4a	0.001	4.6453	low	0.27995	0.498715
40	491	PC-3p-156473_4	CGCCGCGGCCCGGCCGCCGG	20	chr2					3'	New	gp4a	10.333	0.001	middle	1.5825e-24	1.47637e-27
41	492	PC-5p-149087_3	GAGACTTGTATGAATGGCT	19	chr4					5'	New	gp4a	5.16651	1.16133	low	0.19055	0.5
42	493	PC-3p-1064575_1	ACGTACTGGCGTGCTCTGCTGGATCAGGCC	30	chr1					3'	New	gp4a	1.72217	0.580663	low	0.44488	0.498715
43	494	PC-3p-241758_2	AAGCTGATTAAGAATTGAC	19	chr4					3'	New	gp4a	0.001	1.16133	low	0.094255	0.145998
44	495	PC-3p-55233_10	CGAGGGCGCGAGGGGCGGCG	20	chr12					3'	New	gp4a	22.3882	7.54861	middle	0.19492	0.453126
45	496	PC-5p-223454_2	GATGAAATCCCCCTATGGCCTGT	23	chr2					5'	New	gp4a	3.44434	1.16133	low	0.87867	0.855166
46	497	PC-3p-15710_77	CCTTCGCCGGGGCGGGGC	18	chr2					3'	New	gp4a	201.494	32.5171	middle	0.45426	1
48	498	PC-5p-32065_20	CCCGGGGCCGAGGGAGAGG	19	chr2					5'	New	gp4a	13.7774	6.96795	middle	0.45426	1
49	499	PC-3p-110108_4	TCAGACAACTCTTAGAAG	18	chr2					3'	New	gp4a	1.72217	2.90331	low	0.27995	0.498715
51	500	PC-5p-239384_2	CCCCGCCTCCGCCTCCCCTC	20	chr1					5'	New	gp4a	1.72217	1.74199	low	0.50734	0.541261
52	501	PC-5p-1013746_1	CCCTGCTCAGACTGTGCCTCC	21	chr6					5'	New	gp4a	1.72217	0.580663	low	0.27995	0.498715
54	502	PC-5p-881599_1	CCGGCGCGGTATGGCCCGGCCCGCGGCCGC	30	chr11					5'	New	gp4a	1.72217	0.580663	low	0.19055	0.5
55	503	PC-3p-1514699_1	CCCACACAGTGCCCCACAGC	20	chr27					3'	New	gp4a	0.001	1.16133	low	0.19055	0.5
56	504	PC-5p-1134343_1	CGGGAATATCGCAGCGGTAACAGCAACGCC	30	chr22					5'	New	gp4a	1.72217	0.001	low	0.19055	0.5
57	505	PC-3p-110877_4	CAGGTGGCTGCCGGCATCCC	20	chr20					3'	New	gp4a	5.16651	2.32265	low	0.056549	0.218751
59	506	PC-5p-1581921_1	GAGCATGAGCGCGCGTGCT	19	chr1					5'	New	gp4a	1.72217	1.16133	low	0.19055	0.5
60	507	PC-3p-1667063_1	GAACCATGGTTGGCAGCC	18	JH375515.1					3'	New	gp4a	3.44434	0.001	low	0.68466	0.803621
61	508	PC-3p-618146_1	GCGGGGCGTCGGGAGCTCTTC	21	chr4					3'	New	gp4a	0.001	1.16133	low	0.18575	0.248715
64	509	PC-3p-1325145_1	ACAGACCCGGAGGTGGATGGCAGCCC	26	chr1					3'	New	gp4a	1.72217	0.001	low	0.97868	1
65	510	PC-5p-109425_8	CGCCGCTGTCCGACCGGGGC	20	chr3					5'	New	gp4a	13.7774	10.4519	middle	0.98259	1
66	511	PC-5p-1125663_1	GGGAAGCTGAAAGGTAGGCTCTGGTC	26	chr21					5'	New	gp4a	0.001	1.16133	low	0.45426	1
67	512	PC-5p-119585_4	CAGGGATAACAGCGCAATCT	20	Z					5'	New	gp4a	5.16651	0.580663	low	0.11279	0.218751
69	513	PC-3p-6223_118	CGGGCGGGCGGTCGGTGC	18	chr20					3'	New	gp4a	156.717	20.3232	middle	0.15495	0.625001
70	514	PC-3p-633033_1	GGCCAGAGCAAGAGTGAAACCCAGTG	26	chr10					3'	New	gp4a	1.72217	0.001	low	0.27995	0.498715
71	515	PC-3p-114962_4	CGGGCGGGCGGTCGGTGCG	19	chr20					3'	New	gp4a	8.61085	0.580663	low	0.74448	1
72	516	PC-3p-1571674_1	GCCTCGGTTGGGGCTGCCCTGCATTCATG	29	chr4					3'	New	gp4a	0.001	1.16133	low	0.087579	0.124036
73	517	PC-3p-79696_7	AGCCGGGGATGATTTCTGC	19	chr1					3'	New	gp4a	8.61085	2.90331	low	0.45426	1
74	518	PC-3p-1425309_1	CTGTGACACAGAGCCAGCTC	20	chr23					3'	New	gp4a	3.44434	0.001	low	0.28991	0.625001
75	519	PC-5p-91177_7	CGGCTGGGAAGGGCTGCC	18	chr24					5'	New	gp4a	1.72217	6.38729	low	0.98769	1
76	520	PC-3p-19102_36	CCTGTTCTAGGTTACTTGGCTC	22	chr7					3'	New	gp4a	24.1104	30.1945	middle	0.064148	0.250001
77	521	PC-5p-1200902_1	GCTGAGCTCTGGATCTCACGCATACCCTGT	30	chr2					5'	New	gp4a	1.72217	0.001	low	0.064148	0.250001
78	522	PC-5p-512466_1	AGCAAATTATAGACCCACC	19	chr1					5'	New	gp4a	1.72217	0.580663	low	0.13796	0.189251
79	523	PC-3p-88116_6	TCAGCGGGCGGCGCGGCGGC	20	chr27					3'	New	gp4a	5.16651	1.74199	low	0.27995	0.498715
81	524	PC-3p-165537_5	GGACCGGCGTCGGGCCGGC	19	chr1					3'	New	gp4a	10.333	2.90331	middle	3.5128e-05	4.12686e-05
83	525	PC-5p-1087464_1	TCGCCGTGGGCGGGCGAGGCCT	22	chr1					5'	New	gp4a	0.001	1.16133	low	0.45426	1
84	526	PC-3p-163479_3	GATCCGGCATCTGAGATGA	19	chr1					3'	New	gp4a	3.44434	0.580663	low	0.19055	0.5
85	527	PC-3p-40032_14	CCCCTTTCCCCGCTCCCGC	19	chr2					3'	New	gp4a	6.88868	5.80663	low	0.45426	1
88	528	PC-3p-529447_1	AAGCGCCCGGCGCGCGCCG	19	chr23					3'	New	gp4a	0.001	1.16133	low	0.20566	0.343752
89	529	PC-3p-1219453_1	ACCTGGAGCTGCGTCTGTCCTGGCAGA	27	chr18					3'	New	gp4a	0.001	1.16133	low	0.19055	0.5
90	530	PC-5p-645144_2	TTTCCCGGCTGGTGCACCA	19	chr3					5'	New	gp4a	3.44434	0.580663	low	0.15495	0.625001
92	531	PC-5p-1474167_1	GGAGCCCTCGCTTCTCTTGTG	21	chr10					5'	New	gp4a	1.72217	0.580663	low	0.19055	0.5
93	532	PC-5p-242749_2	AGGAAGGGAGGGTAGTGATGCAGGG	25	chr26					5'	New	gp4a	3.44434	0.001	low	0.19055	0.5
94	533	PC-3p-131305_4	CAATGCCCCTGCCATGCAGCC	21	chr14					3'	New	gp4a	5.16651	1.74199	low	0.45426	1
95	534	PC-5p-1046674_1	TGCAGTTGGGTGAACCGTGAGCCTTGGGAAA	31	chr20					5'	New	gp4a	1.72217	0.580663	low	0.27995	0.498715
98	535	PC-3p-1020387_1	CCTGCTTCTGTAGCCAGTCCTAGGAACT	28	chr2					3'	New	gp4a	0.001	1.16133	low	0.099854	0.178562
99	536	PC-5p-906891_1	CCCCCCGGCGGGGGCGGCCC	20	chr1					5'	New	gp4a	0.001	1.16133	low	0.45426	1
100	537	PC-5p-559079_1	CTGAAGTACGGAGGAAAACC	20	chr17					5'	New	gp4a	1.72217	0.001	low	0.83502	1
101	538	PC-5p-38558_18	CTGTACCATCCTGTCGGA	18	chr19					5'	New	gp4a	30.9991	5.80663	middle	0.12652	0.248712
22	539	pma-miR-204-5p_R+2	TTCCCTTTGTCATCCTATGCCTGT	24	chr10	pma-mir-204,	pma-mir-204	pma-miR-204-5p	TTCCCTTTGTCATCCTATGCCT	5'	Diff	gp2a	0.001	1.16133	low	0.27995	0.498715
73	539	pma-miR-204-5p_R+2	TTCCCTTTGTCATCCTATGCCTTT	24		pma-mir-204,	pma-mir-204	pma-miR-204-5p	TTCCCTTTGTCATCCTATGCCT	5'	Diff	gp3a	0.001	1.16133	low	0.27995	0.498715
16	540	pma-miR-29a-3p_L+1R-1	CTAGCACCATTTGAAATCAGTT	22		pma-mir-29a,	pma-mir-29a	pma-miR-29a-3p	TAGCACCATTTGAAATCAGTTA	3'	Diff	gp3a	1.72217	0.001	low	0.19055	0.5
18	541	pma-miR-30a-5p_R+1	TGTAAACATCCTCGACTGGAAGCC	24		pma-mir-30a,tgu-mir-30a,xtr-mir-30e,xtr-mir-30d,dre-mir-30e-2,pma-mir-30c,ssc-mir-30a,eca-mir-30d,	pma-mir-30a	pma-miR-30a-5p	TGTAAACATCCTCGACTGGAAGC	5'	Diff	gp3a	0.861085	2.61298	low	0.3448	0.373715
19	541	pma-miR-30a-5p_R+1	TGTAAACATCCTCGACTGGAAGCC	24		pma-mir-30a,tgu-mir-30a,dre-mir-30e-2,ola-mir-30e,ssc-mir-30a,	pma-mir-30a	pma-miR-30a-5p	TGTAAACATCCTCGACTGGAAGC	5'	Diff	gp3a	0.861085	2.61298	low	0.3448	0.373715
6	542	pma-miR-30d	TGTAAACATCCACGACTGGAAGCT	24	chr2	pma-mir-30d,pma-mir-30b,	pma-mir-30d	pma-miR-30d	TGTAAACATCCACGACTGGAAGCT	5'	Yes	gp2a	1.72217	1.16133	low	0.74448	1
201	543	ppy-mir-1233-p3_1ss5TC	GCTGCGGGAGGGGCCC	16		ppy-mir-1233,	ppy-mir-1233	ppy-mir-1233-p3	gctgtgggaggggccc	3'	Diff	gp3a	1.72217	0.001	low	0.18725	1
204	544	ppy-mir-1255a-p5_1ss12TC	AAGAAAGATTTCTTAGAT	18		ppy-mir-1255a,	ppy-mir-1255a	ppy-mir-1255a-p5	AAGAAAGATTTTTtagat	5'	Diff	gp3a	1.72217	0.001	low	0.18725	1
207	545	ppy-mir-1268-p3_1ss8GA	CGCCTGTAGTCCCAGCTAC	19		ppy-mir-1268,hsa-mir-1268a,	ppy-mir-1268	ppy-mir-1268-p3	CGcctgtggtcccagctac	3'	Diff	gp3a	0.001	2.61298	low	0.1077	0.126838
31	546	sha-miR-125a_R+2	TCCCTGAGACCCTAACTTGTGAAA	24		sha-mir-125b,dre-mir-125b-3,dre-mir-125c,ipu-mir-125b-3,ipu-mir-125c,ola-mir-125b-2,pma-mir-125,hsa-mir-125a,ggo-mir-125a,mml-mir-125a,cgr-mir-125a,mmu-mir-125a,rno-mir-125a,bta-mir-125a,ssc-mir-125a,cfa-mir-125a,eca-mir-125a,ccr-mir-125b,ccr-mir-125c,	sha-mir-125b	sha-miR-125a	TCCCTGAGACCCTAACTTGTGA	5'	Diff	gp3a	501.152	546.984	high	0.13274	0.136944
192	547	sha-miR-716a_L+1_1ss8GC	TGCGGTGCGCCTGGAAGCCT	20		sha-mir-716a,sha-mir-716b,	sha-mir-716a	sha-miR-716a	GCGGTGGGCCTGGAAGCCT	5'	Diff	gp3a	12.0552	41.8077	middle	4.6321e-05	3.16007e-05
192	548	sha-mir-716a-p3_1ss16AC	TGGTGGTAGTAGCAACTATTCAAACGAGA	29		sha-mir-716a,sha-mir-716b,	sha-mir-716a	sha-mir-716a-p3	TGGTGGTAGTAGCAAATATtcaaacgaga	3'	Diff	gp3a	87.8307	595.76	high	2.6331e-83	3.99402e-93
27	549	sha-mir-716a-p5_1ss8TC	GCAGGTGCAGATCTTGGTGGT	21	chr13	sha-mir-716a,	sha-mir-716a	sha-mir-716a-p5	gcaggtgtAGATCTTGGTGGT	5'	Diff	gp2a	0.001	4.6453	low	0.030705	0.0308487
209	550	ssc-mir-1271-p5	CTTGGCACCTAGTAAGCACTCA	22		ssc-mir-1271,	ssc-mir-1271	ssc-mir-1271-p5	cttggcacctagtaagcactca	5'	Yes	gp3a	0.001	5.5163	low	0.019425	0.0160872
210	551	ssc-miR-1285_L-1R+5	TGGGCAACATAGCGAGACCCCGTCTCTA	28		ssc-mir-1285,	ssc-mir-1285	ssc-miR-1285	CTGGGCAACATAGCGAGACCCCGT	3'	Diff	gp3a	1.72217	0.580663	low	0.45426	1
210	552	ssc-mir-1285-p5	GTGAATAGCCACTGTACTCCAGC	23		ssc-mir-1285,	ssc-mir-1285	ssc-mir-1285-p5	gtgaatagccactgtactccagc	5'	Yes	gp3a	3.44434	0.580663	low	0.15066	0.938716
74	553	ssc-miR-206_1ss1TC	CGGAATGTAAGGAAGTGTGTGA	22		ssc-mir-206,gga-mir-206,oan-mir-206,xtr-mir-206,dre-mir-206-2,dre-mir-206-1,ipu-mir-206-1,ipu-mir-206-2,ola-mir-206,pol-mir-206,aca-mir-206,hsa-mir-206,ptr-mir-206,ggo-mir-206,cgr-mir-206,mmu-mir-206,rno-mir-206,bta-mir-206,cfa-mir-206,eca-mir-206-2,mdo-mir-206,ccr-mir-206,	ssc-mir-206	ssc-miR-206	TGGAATGTAAGGAAGTGTGTGA	3'	Diff	gp3a	8.61085	6.96795	low	0.68466	0.803621
225	554	ssc-mir-2411-p3_1ss24TG	TGAACTGTCATACTCCCACATCCG	24		ssc-mir-2411,	ssc-mir-2411	ssc-mir-2411-p3	tgaactgtcatactcccacatcct	3'	Diff	gp3a	0.001	1.16133	low	0.28354	0.502439
98	555	ssc-miR-339_R+1	TCCCTGTCCTCCAGGAGCTCAC	22		ssc-mir-339-1,hsa-mir-339,ppy-mir-339,mml-mir-339,cgr-mir-339,mmu-mir-339,rno-mir-339,bta-mir-339a,	ssc-mir-339-1	ssc-miR-339	TCCCTGTCCTCCAGGAGCTCA	5'	Diff	gp3a	2.58326	3.77431	low	0.63204	0.72586
102	556	ssc-mir-342-p5	AGGGTGCTATCTGTGACTGAGGGAC	25		ssc-mir-342,hsa-mir-342,ptr-mir-342,ggo-mir-342,cgr-mir-342,mmu-mir-342,cfa-mir-342,eca-mir-342,	ssc-mir-342	ssc-mir-342-p5	agggtgctatctgtgactgagggac	5'	Yes	gp3a	1.72217	0.580663	low	0.44488	0.498715
239	557	ssc-mir-4332-p3	CGTCCACGGCCGCCGCCGGGC	21		ssc-mir-4332,	ssc-mir-4332	ssc-mir-4332-p3	cgtcCACGGCCGCCGCCGGGC	3'	Yes	gp3a	1.72217	1.74199	low	0.99875	0.691152
240	558	ssc-mir-4335-p5_1ss1AC	CGCCCCACGTTGGGCGCCA	19		ssc-mir-4335,	ssc-mir-4335	ssc-mir-4335-p5	agccccacgttgggcgcca	5'	Diff	gp3a	6.88868	2.32265	low	0.12868	0.981147
140	559	ssc-miR-450c-3p_L-1	TTGGGAACATTTTGCATTCGT	21		ssc-mir-450c,hsa-mir-450a-2,hsa-mir-450a-1,ptr-mir-450a-2,ptr-mir-450a-1,ppy-mir-450a-2,ppy-mir-450a-1,ggo-mir-450a,mml-mir-450a-1,cgr-mir-450a,mmu-mir-450a-2,mmu-mir-450a-1,bta-mir-450a-2,bta-mir-450a-1,ssc-mir-450a,cfa-mir-450a,eca-mir-450c,eca-mir-450a,	ssc-mir-450c	ssc-miR-450c-3p	ATTGGGAACATTTTGCATTCGT	3'	Diff	gp3a	1.72217	0.001	low	0.19055	0.5
140	560	ssc-miR-450c-5p	TTTTGCGATGTGTTCCTAATAC	22		ssc-mir-450c,hsa-mir-450a-2,hsa-mir-450a-1,ptr-mir-450a-2,ptr-mir-450a-1,ppy-mir-450a-2,ppy-mir-450a-1,ggo-mir-450a,mml-mir-450a-1,cgr-mir-450a,mmu-mir-450a-2,mmu-mir-450a-1,bta-mir-450a-2,bta-mir-450a-1,ssc-mir-450a,cfa-mir-450a,eca-mir-450c,eca-mir-450a,	ssc-mir-450c	ssc-miR-450c-5p	TTTTGCGATGTGTTCCTAATAC	5'	Yes	gp3a	6.88868	6.38729	low	0.89795	1
142	561	ssc-miR-451_L+6R+1	GCGATCAAACCGTTACCATTACTGAGTTT	29		ssc-mir-451,xtr-mir-451,	ssc-mir-451	ssc-miR-451	AAACCGTTACCATTACTGAGTT	5'	Diff	gp3a	0.001	1.16133	low	0.27995	0.498715
148	562	ssc-mir-484-p5	TCAGGCTCAGTCCCCTCCCGAT	22		ssc-mir-484,	ssc-mir-484	ssc-mir-484-p5	tcaggctcagtcccctcccgat	5'	Yes	gp3a	4.30543	3.77431	low	0.84091	0.642051
161	563	ssc-miR-503	TAGCAGCGGGAACAGTACTGCAG	23		ssc-mir-503,mmu-mir-503,rno-mir-503,bta-mir-503,cfa-mir-503,eca-mir-503,	ssc-mir-503	ssc-miR-503	TAGCAGCGGGAACAGTACTGCAG	5'	Yes	gp3a	0.001	7.54861	low	0.0058764	0.00382603
260	564	ssc-miR-7134-3p	ATGCGGAACCTGCGGATACGG	21		ssc-mir-7134,	ssc-mir-7134	ssc-miR-7134-3p	ATGCGGAACCTGCGGATACGG	3'	Yes	gp3a	0.001	10.4519	middle	0.0011896	0.000951448
260	565	ssc-miR-7134-5p	ATGTCCGCGGGTTCCCTATCC	21		ssc-mir-7134,	ssc-mir-7134	ssc-miR-7134-5p	ATGTCCGCGGGTTCCCTATCC	5'	Yes	gp3a	0.001	1.74199	low	0.18575	0.248715
204	566	tgu-let-7b-3p_R+1	CTATACAACCTACTGCCTTCCT	22	chr1	gga-let-7b,tgu-let-7b,oan-let-7b,dre-let-7b,fru-let-7b,ipu-let-7b-2,ipu-let-7b-1,ola-let-7b-1,ola-let-7b-2,pol-let-7b,aca-let-7b,hsa-let-7b,ptr-let-7b,ppy-let-7b,mmu-let-7b,rno-let-7b,bta-let-7b,oar-let-7b,cfa-let-7b,mdo-let-7b,ccr-let-7b,	tgu-let-7b	tgu-let-7b-3p	CTATACAACCTACTGCCTTCC	3'	Diff	gp1a	8.61085	16.2586	middle	0.12199	0.167547
207	567	tgu-let-7d-3p_1ss7AG	CTATACGACCTGCTGCCTTTCT	22	chr12	gga-let-7d,tgu-let-7d,oan-let-7d,aca-let-7d,hsa-let-7d,ptr-let-7d,cgr-let-7d,eca-let-7d,mdo-let-7d,	tgu-let-7d	tgu-let-7d-3p	CTATACAACCTGCTGCCTTTCT	3'	Diff	gp1a	3.44434	1.74199	low	0.45828	1
199	568	tgu-let-7i-3p	CTGCGCAAGCTACTGCCTTGCT	22	chr1	gga-let-7i,tgu-let-7i,xtr-let-7i,dre-let-7i,fru-let-7i,aca-let-7i,ptr-let-7i,ggo-let-7i,mml-let-7i,cgr-let-7i,	tgu-let-7i	tgu-let-7i-3p	CTGCGCAAGCTACTGCCTTGCT	3'	Yes	gp1a	3.44434	0.580663	low	0.15495	0.625001
3	569	tgu-miR-125-2-3p_R+1	ACGGGTTAGGCTCTTGGGAGCT	22	chr24	tgu-mir-125-2,xtr-mir-125b-1,aca-mir-125b-1,hsa-mir-125b-1,ppa-mir-125b,mmu-mir-125b-1,rno-mir-125b-1,bta-mir-125b-1,ssc-mir-125b-1,cfa-mir-125b-1,eca-mir-125b,mdo-mir-125b-2,	tgu-mir-125-2	tgu-miR-125-2-3p	ACGGGTTAGGCTCTTGGGAGC	3'	Diff	gp1b	10.333	18.0005	middle	0.14587	0.135047
3	570	tgu-miR-125-5p_R+1	TCCCTGAGACCCTAACTTGTGAT	23	chr24	tgu-mir-125-2,xtr-mir-125b-1,aca-mir-125b-1,hsa-mir-125b-1,ppa-mir-125b,mmu-mir-125b-1,rno-mir-125b-1,bta-mir-125b-1,ssc-mir-125b-1,cfa-mir-125b-1,eca-mir-125b,mdo-mir-125b-2,	tgu-mir-125-2	tgu-miR-125-5p	TCCCTGAGACCCTAACTTGTGA	5'	Diff	gp1b	260.048	225.297	middle	0.12778	0.133416
11	571	tgu-miR-1388-3p_R+1	ATCTCAGGTTCGTCAGCCCATGT	23	chr20	tgu-mir-1388,	tgu-mir-1388	tgu-miR-1388-3p	ATCTCAGGTTCGTCAGCCCATG	3'	Diff	gp1b	30.9991	28.4525	middle	0.75617	0.794849
11	572	tgu-miR-1388-5p	AGGACTGTCTAACCTGAGAATG	22	chr20	tgu-mir-1388,	tgu-mir-1388	tgu-miR-1388-5p	AGGACTGTCTAACCTGAGAATG	5'	Yes	gp1b	72.3311	55.7436	middle	0.15067	0.184707
15	573	tgu-miR-153-3p_R+2	TTGCATAGTCACAAAAGTGATCGT	24	chr2	tgu-mir-153-2,	tgu-mir-153-2	tgu-miR-153-3p	TTGCATAGTCACAAAAGTGATC	3'	Diff	gp2a	0.001	4.06464	low	0.043248	0.0618577
217	574	tgu-miR-1559	TTCGATGCTTGTATGCTACTCC	22		tgu-mir-1559,gga-mir-1559,	tgu-mir-1559	tgu-miR-1559	TTCGATGCTTGTATGCTACTCC	3'	Yes	gp3a	25.8326	12.7746	middle	0.036994	0.053256
12	575	tgu-miR-15a-3p_R+1	CAGGCCATATTGTGCTGCCTCAT	23	chr1	gga-mir-15a,tgu-mir-15a,oan-mir-15a,hsa-mir-15a,cgr-mir-15a,ssc-mir-15a,cfa-mir-15a,eca-mir-15a,mdo-mir-15a,	tgu-mir-15a	tgu-miR-15a-3p	CAGGCCATATTGTGCTGCCTCA	3'	Diff	gp1a	0.001	2.32265	low	0.12652	0.248712
81	576	tgu-miR-181a-2-3p_1ss16CT	ACCATCGACCGTTGATTGTACC	22	chr17	gga-mir-181a-2,tgu-mir-181a-2,oan-mir-181a-2,ipu-mir-181a-1,aca-mir-181a-2,	tgu-mir-181a-2	tgu-miR-181a-2-3p	ACCATCGACCGTTGACTGTACC	3'	Diff	gp1a	18.0828	6.67762	middle	0.022642	0.0432875
19	577	tgu-miR-19a-5p_L+2	GTTAGTTTTGCATAGTTGCACT	22	chr1	gga-mir-19a,tgu-mir-19a,xtr-mir-19a,fru-mir-19a,ipu-mir-19a-2,ipu-mir-19a-1,aca-mir-19a,hsa-mir-19a,age-mir-19a,mne-mir-19a,cgr-mir-19a,mmu-mir-19a,rno-mir-19a,cfa-mir-19a,eca-mir-19a,mdo-mir-19a,	tgu-mir-19a	tgu-miR-19a-5p	TAGTTTTGCATAGTTGCACT	5'	Diff	gp1a	1.72217	0.580663	low	0.45426	1
104	578	tgu-miR-214-5p	TGCCTGTCTACACTTGCTGTGC	22	chr8	gga-mir-214,tgu-mir-214,oan-mir-214,xtr-mir-214,ipu-mir-214,aca-mir-214,hsa-mir-214,cgr-mir-214,rno-mir-214,bta-mir-214,eca-mir-214,mdo-mir-214,ccr-mir-214,	tgu-mir-214	tgu-miR-214-5p	TGCCTGTCTACACTTGCTGTGC	5'	Yes	gp1a	1.72217	5.80663	low	0.13474	0.178564
113	579	tgu-miR-222-5p	CGCTCAGTAGTCAGTGTAGATT	22	chr1	gga-mir-222a,tgu-mir-222-1,xtr-mir-222,fru-mir-222,ipu-mir-222a,tni-mir-222,ssc-mir-222,cfa-mir-222,mdo-mir-222a,	tgu-mir-222-1	tgu-miR-222-5p	CGCTCAGTAGTCAGTGTAGATT	5'	Yes	gp1a	5.16651	4.6453	low	0.87418	1
171	580	tgu-miR-2954-5p_L+1	TGCTGAGAGGGCTTGGGGAGAGGA	24	Z	gga-mir-2954,tgu-mir-2954,	tgu-mir-2954	tgu-miR-2954-5p	GCTGAGAGGGCTTGGGGAGAGGA	5'	Diff	gp1a	8.61085	13.3552	middle	0.30565	0.403655
230	581	tgu-miR-2970-3p_L+1	CAGATCACCTCTTGGCTGTGGGT	23		tgu-mir-2970,	tgu-mir-2970	tgu-miR-2970-3p	AGATCACCTCTTGGCTGTGGGT	3'	Diff	gp3a	1.72217	2.32265	low	0.76132	1
230	582	tgu-miR-2970-5p_1ss21GT	GACAGTCAGCAGTTGGTCTGT	21		tgu-mir-2970,	tgu-mir-2970	tgu-miR-2970-5p	GACAGTCAGCAGTTGGTCTGG	5'	Diff	gp3a	41.3321	19.7425	middle	0.0060885	0.00985534
231	583	tgu-mir-2976-2-p3_1ss15GA	CGGAGCGGAGCGGAACGGA	19		tgu-mir-2976-2,tgu-mir-2976-1,tgu-mir-2976-1,tgu-mir-2976-1,tgu-mir-2976-3,tgu-mir-2976-3,tgu-mir-2976-3,	tgu-mir-2976-2	tgu-mir-2976-2-p3	cggaGCGGAGCGGAGCGGA	3'	Diff	gp3a	3.44434	0.580663	low	0.27995	0.498715
5	584	tgu-miR-30a-3p_L-1R+1	TTTCAGTCGGATGTTTACAGCA	22	chr23	tgu-mir-30a,pma-mir-30b,	tgu-mir-30a	tgu-miR-30a-3p	CTTTCAGTCGGATGTTTACAGC	3'	Diff	gp2a	0.001	1.16133	low	0.57908	0.686697
33	585	tgu-miR-30d-3p_L+1R+1_1ss23AT	CTTTCAGTCAGATGTTTGCTGCTT	24	chr2	gga-mir-30d,tgu-mir-30d,aca-mir-30d,hsa-mir-30d,mml-mir-30d,bta-mir-30d,cfa-mir-30d,	tgu-mir-30d	tgu-miR-30d-3p	TTTCAGTCAGATGTTTGCTGCA	3'	Diff	gp1a	1.72217	2.90331	low	0.27995	0.498715
25	586	tgu-miR-338-3p_R+1	TCCAGCATCAGTGATTTTGTTGC	23	chr18	tgu-mir-338,xtr-mir-338-1,dre-mir-338-1,dre-mir-338-2,fru-mir-338,ola-mir-338-3,ola-mir-338-2,ola-mir-338-1,ccr-mir-338,	tgu-mir-338	tgu-miR-338-3p	TCCAGCATCAGTGATTTTGTTG	3'	Diff	gp2a	0.001	1.16133	low	0.80798	0.859863
9	587	tgu-miR-363-3p_R+2	AATTGCACGGTATCCATCTGTAA	23	chr4	tgu-mir-363,oan-mir-363,aca-mir-363,hsa-mir-363,ppy-mir-363,mmu-mir-363,rno-mir-363,bta-mir-363,ssc-mir-363-2,ssc-mir-363-1,cfa-mir-363,eca-mir-363,mdo-mir-363,	tgu-mir-363	tgu-miR-363-3p	AATTGCACGGTATCCATCTGT	3'	Diff	gp1b	142.94	146.327	middle	0.60285	0.540211
136	588	tgu-miR-425-3p_R+2_1ss20TG	CATCGGGGATGTCGTGTCTGTCC	23		tgu-mir-425,oan-mir-425,xtr-mir-425,aca-mir-425,hsa-mir-425,ptr-mir-425,mml-mir-425,cgr-mir-425,mmu-mir-425,rno-mir-425,bta-mir-425,ssc-mir-425,cfa-mir-425,mdo-mir-425,	tgu-mir-425	tgu-miR-425-3p	CATCGGGGATGTCGTGTCTTT	3'	Diff	gp3a	10.333	12.7746	middle	0.93476	0.949683
136	589	tgu-miR-425-5p_R+3	AATGACACGATCACTCCCGCTGAGC	25		tgu-mir-425,oan-mir-425,xtr-mir-425,aca-mir-425,hsa-mir-425,ptr-mir-425,mml-mir-425,cgr-mir-425,mmu-mir-425,rno-mir-425,bta-mir-425,ssc-mir-425,cfa-mir-425,mdo-mir-425,	tgu-mir-425	tgu-miR-425-5p	AATGACACGATCACTCCCGCTG	5'	Diff	gp3a	504.596	504.596	high	0.19055	0.5
10	590	tgu-miR-456-3p_R+1	CAGGCTGGTTAGATGGTTGTCT	22	chr3	tgu-mir-456,ipu-mir-456,	tgu-mir-456	tgu-miR-456-3p	CAGGCTGGTTAGATGGTTGTC	3'	Diff	gp1b	39.6099	21.4845	middle	0.021491	0.0204182
1	591	tgu-miR-92-2-5p_L+2R-1	GGGTGGGGATTTGTTGCATTACT	23	chr4	tgu-mir-92-2,oan-mir-92a-1,xla-mir-92a-2,lca-mir-92-2,bta-mir-92a-2,ssc-mir-92a-2,eca-mir-92a-2,mdo-mir-92a-2,	tgu-mir-92-2	tgu-miR-92-2-5p	GTGGGGATTTGTTGCATTACTT	5'	Diff	gp1b	1.72217	0.001	low	0.19055	0.5
36	592	tni-miR-128_R+1_1ss22TA	TCACAGTGAACCGGTCTCTTTAG	23		tni-mir-128-1,	tni-mir-128-1	tni-miR-128	TCACAGTGAACCGGTCTCTTTT	3'	Diff	gp3a	1.72217	0.001	low	0.0017177	0.00147368
71	593	tni-miR-199_1ss10CT	CCCAGTGTTTAGACTACCTGTTC	23		tni-mir-199-3,fru-mir-199-3,ola-mir-199a-2,pma-mir-199a,pma-mir-199b,cgr-mir-199a,cgr-mir-199b,mmu-mir-199b,	tni-mir-199-3	tni-miR-199	CCCAGTGTTCAGACTACCTGTTC	5'	Diff	gp3a	5.16651	21.1942	middle	0.10068	0.111549
8	594	xla-miR-92a_R+3	TATTGCACTTGTCCCGGCCTGTTT	24	chr1	xla-mir-92a-1,dre-mir-92a-1,ola-mir-92a-2,mmu-mir-92a-2,rno-mir-92a-2,	xla-mir-92a-1	xla-miR-92a	TATTGCACTTGTCCCGGCCTG	3'	Diff	gp2a	151.551	180.586	middle	0	5.93292e-102
51	595	xtr-miR-146b_R+2	TGAGAACTGAATTCCATGGACTGT	24		xtr-mir-146b,	xtr-mir-146b	xtr-miR-146b	TGAGAACTGAATTCCATGGACT	5'	Diff	gp3a	700.923	1728.63	high	0.020605	0.0187416
14	596	xtr-miR-148a_R+1	TCAGTGCACTACAGAACTTTGTT	23	chr2	xtr-mir-148a,dre-mir-148,fru-mir-148,ipu-mir-148,ola-mir-148,tni-mir-148,ccr-mir-148,	xtr-mir-148a	xtr-miR-148a	TCAGTGCACTACAGAACTTTGT	3'	Diff	gp2a	77.4977	108.584	middle	0.74448	1
18	597	xtr-miR-187_R+2	TCGTGTCTTGTGTTGCAGCCAGT	23	chr2	xtr-mir-187,dre-mir-187-1,fru-mir-187,hhi-mir-187,ipu-mir-187,ola-mir-187,tni-mir-187,ccr-mir-187,	xtr-mir-187	xtr-miR-187	TCGTGTCTTGTGTTGCAGCCA	3'	Diff	gp2a	1.72217	1.16133	low	0.31457	0.5
77	598	xtr-miR-212	TAACAGTCTACAGTCATGGCT	21		xtr-mir-212,dre-mir-212,fru-mir-212,tni-mir-212,aca-mir-212,	xtr-mir-212	xtr-miR-212	TAACAGTCTACAGTCATGGCT	3'	Yes	gp3a	1.72217	0.290331	low	0.45828	1
82	599	xtr-miR-221_R+2	AGCTACATTGTCTGCTGGGTTTCTT	25		xtr-mir-221,	xtr-mir-221	xtr-miR-221	AGCTACATTGTCTGCTGGGTTTC	3'	Diff	gp3a	3.44434	1.74199	low	0.00026542	0.000265356
9	600	xtr-miR-23a_R+2	ATCACATTGCCAGGGATTTCCAA	23		xtr-mir-23a-2,oan-mir-23a,xla-mir-23a,xtr-mir-23a-1,dre-mir-23a-3,dre-mir-23a-4,dre-mir-23a-1,fru-mir-23a-2,fru-mir-23a-3,fru-mir-23a-1,hhi-mir-23a,ipu-mir-23a-2,ipu-mir-23a-1,ipu-mir-23a-3,ola-mir-23a-1,ola-mir-23a-2,tni-mir-23a-2,tni-mir-23a-3,aca-mir-23a,pma-mir-23b,pma-mir-23a,hsa-mir-23a,age-mir-23a,lca-mir-23a,cgr-mir-23a,mmu-mir-23a,rno-mir-23a,bta-mir-23a,ssc-mir-23a,eca-mir-23a,mdo-mir-2…	xtr-mir-23a-1	xtr-miR-23a	ATCACATTGCCAGGGATTTCC	3'	Diff	gp3a	91.275	146.908	middle	0.68145	0.675008
4	601	xtr-miR-26_R+2	TTCAAGTAATCCAGGATAGGCTT	23	chr2	xtr-mir-26-1,xtr-mir-26-2,dre-mir-26a-1,dre-mir-26a-3,dre-mir-26b,hhi-mir-26-2,hhi-mir-26-1,ipu-mir-26a-3,ipu-mir-26a-1,ipu-mir-26b,ola-mir-26-2,ola-mir-26-3,aca-mir-26-2,pma-mir-26b,hsa-mir-26a-2,ptr-mir-26a-2,cgr-mir-26a,oar-mir-26a,cfa-mir-26a-2,mdo-mir-26-2,	xtr-mir-26-2	xtr-miR-26	TTCAAGTAATCCAGGATAGGC	5'	Diff	gp2a	823.197	835.574	high	0.063578	0.108473
86	602	xtr-miR-301_R+3	CAGTGCAATAGTATTGTCAAAGCTTT	26		xtr-mir-301-2,aca-mir-301a,	xtr-mir-301-2	xtr-miR-301	CAGTGCAATAGTATTGTCAAAGC	3'	Diff	gp3a	1.72217	7.25828	low	0.18575	0.248715
2	603	xtr-miR-96	TTTGGCACTAGCACATTTTTGCT	23	chr1	xtr-mir-96,ipu-mir-96,tni-mir-96,	xtr-mir-96	xtr-miR-96	TTTGGCACTAGCACATTTTTGCT	5'	Yes	gp1b	0.001	1.74199	low	0.2712	0.225362
23	604	xtr-miR-98	TGAGGTAGTAAGTTGTATTGTT	22		xtr-mir-98,oan-mir-98,aca-mir-98,hsa-mir-98,ppa-mir-98,cgr-mir-98,mmu-mir-98,rno-mir-98,bta-mir-98,ssc-mir-98,cfa-mir-98,eca-mir-98,	xtr-mir-98	xtr-miR-98	TGAGGTAGTAAGTTGTATTGTT	5'	Yes	gp3a	3.44434	6.96795	low	0.28181	0.175904
23	605	xtr-mir-98-p3_1ss3AT	TTTCTGCCTTCCCTGCA	17		xtr-mir-98,oan-mir-98,aca-mir-98,hsa-mir-98,ppa-mir-98,cgr-mir-98,mmu-mir-98,rno-mir-98,bta-mir-98,ssc-mir-98,cfa-mir-98,eca-mir-98,	xtr-mir-98	xtr-mir-98-p3	ttactgccttccctgca	3'	Diff	gp3a	1.72217	0.001	low	0.18725	1
