# Supplementary material for: Integrated analysis of microRNA and mRNA expression profiles in abdominal adipose tissues in chickens
Source: Sci Rep. 2015 Nov 4;5:16132. doi: 10.1038/srep16132 (PMC4632014; doi:10.1038/srep16132)
Supplement: Supplementary Table S2 [file srep16132-s3.xls]

## Sheet: sheet1
Table S2 Differentially expressed miRNAs between the HAbF and LAbF groups
miRNA_name	is the name of detected miRNA sequence
	The miR_name is composed of the 1st known miRNA name in a cluster, a underscore, and a matching annotation: such as
	L-n means the miRNA_seq (detected) is n base less than known rep_miRSeq in the left side;
	R-n means the miRNA_seq (detected) is n base less than known rep_miRSeq in the right side;
	L+n means the miRNA_seq (detected) is n base more than known rep_miRSeq in the left side;
	R+n means the miRNA_seq (detected) is n base more than known rep_miRSeq in the right side;
	1ss1ACmeans 1substitutin (ss), which are A->C at position 1
type	is 5' or 3', which means the cluster appears at 5' or 3' end
Group1a	Mapped to gallus gallus known pre-miRNAs
Group1b	Mapped to Mammalia known pre-miRNAs which could be mapped to Gallus gallus genome
Group2a	Mapped to known pre-miRNAs of Mammalia and Gallus gallus genome; within hairpins
Group4a	is novel miRNAs
Pre-miRNA Index	miRNA_Index	miR_name		miR_seq	len	genomeID	strand	start	end	type	Sequence in miRbase	group	SS	hairpinLen	CG%	lAbF group	hAbF group	Fold change	Regulation	Expression level	chis_quare	fisher_exact_test		copy of the miRNA(hAbFP)	copy of the miRNA(lAbFP)
1	1	oan-miR-143-3p_R+1	oan-miR-143-3p_R+1	TGAGATGAAGCACTGTAGCTCT	22	chr13	-	7834129	7834216	3'	Diff	gp1b	...((((((..(((.((.(((((((((.((((((.((((......)).)).)))))).))))))))).)).)))..))))))......	79	54.5	10860	6553.36	0.60344	down	high	0	2.79237e-256
1	2	oan-miR-143-5p_L-1R+1	oan-miR-143-5p_L-1R+1	GGTGCAGTGCTGCATCTCTGGTC	23	chr13	-	7834129	7834216	5'	Diff	gp1b	...((((((..(((.((.(((((((((.((((((.((((......)).)).)))))).))))))))).)).)))..))))))......	79	54.5	49.9429	82.4541	1.65097	up	middle	0.0042882	0.00521146
2	3	gga-miR-7b_R+3	gga-miR-7b_R+3	TGGAAGACTAGTGATTTTTGTTGTT	25	JH376210.1	+	32418	32527	5'	Diff	gp1a	.((.((.((((((.((.(..(((((.(((((.(((((..(((((((((((((....)))))..)))))))))))))))))).)))))..).)))))))))))).......	102	37.3	13.7774	31.9364	2.31804	up	middle	0.0068611	0.00778628
66	3	gga-miR-7b_R+3	gga-miR-7b_R+3	TGGAAGACTAGTGATTTTTGTTGTT	25	JH376210.1	+	32418	32527	5'	Diff	gp1a	.((.((.((((((.((.(..(((((.(((((.(((((..(((((((((((((....)))))..)))))))))))))))))).)))))..).)))))))))))).......	102	37.3	14	32	2.28571	up	middle	0.0068611	0.00778628
3	4	ipu-miR-338_R+1	ipu-miR-338_R+1	TCCAGCATCAGTGATTTTGTTGA	23	chr18	+	9573144	9573207	3'	Diff	gp1b	..((((((.((((((((((((...(((((.........)))))))))))))).))).)))))).	61	46.9	15.4995	31.3558	2.02301	up	middle	0.019577	0.0183271
3	5	ola-let-7a_1ss9TG	ola-let-7a_1ss9TG	TGAGGTAGGAGGTTGTATAGTT	22	chr12	-	6078325	6078586	5'	Diff	gp2a	...((((.((.(((((.(((..((((((((((((((((.....(((...((((....)))).)))))))))))))))))))..)))))))).))..))))...	97	43.7	7.74977	25.8395	3.33423	up	middle	0.0017099	0.00182963
4	5	ola-let-7a_1ss9TG	ola-let-7a_1ss9TG	TGAGGTAGGAGGTTGTATAGTT	22	chr26	-	1591858	1592119	5'	Diff	gp2a	...(((((((...((((.((((((((((..(((((((((...((..((((((...))))).)..))......)))))))))..))))))))))))))..)))))))...	103	45	7.74977	25.8395	3.33423	up	middle	0.0017099	0.00182963
5	6	gga-miR-10a-5p	gga-miR-10a-5p	TACCCTGTAGATCCGAATTTGT	22	chr27	+	3620202	3620297	5'	Yes	gp1a	..((((..((((((((.((((.(((((.((((((((((...............)))))))))).))))))))).))))))))..))))........	86	38.5	4455.25	6810.01	1.52853	up	high	0	4.96843e-120
6	7	gga-miR-10b-5p	gga-miR-10b-5p	TACCCTGTAGAACCGAATTTGT	22	chr7	-	15780525	15780636	5'	Yes	gp1a	...(((.(((.((.(((((.((((((((.((((.(((((.((((((((((...(((....)))..)))))))))).))))))))).)))))))).))))).)).))))))..	107	35.7	778.421	2011.42	2.58397	up	high	0	6.18115e-128
7	8	gga-miR-17-5p_R-1	gga-miR-17-5p_R-1	CAAAGTGCTTACAGTGCAGGTAG	23	chr1	-	147253839	147253923	5'	Diff	gp1a	(((((..((((((..((((((((.((.(((((...((..........))...))))).)).))))))))...))))))..)))))	85	41.2	52.5262	96.6803	1.84061	up	middle	0.0002646	0.000301722
8	9	gga-miR-19b-3p	gga-miR-19b-3p	TGTGCAAATCCATGCAAAACTGA	23	chr1	-	147253241	147253327	3'	Yes	gp1a	(((((.((...(((((((((((((((((((((..((((.............)))))))))).)).)))))))))))))..)))))))	87	46	214.41	1043.16	4.86526	up	high	0	4.77616e-133
9	10	gga-miR-19a-3p	gga-miR-19a-3p	TGTGCAAATCTATGCAAAACTGA	23	chr1	-	147253547	147253630	3'	Yes	gp1a	((((.(..(..((((((((((((((((((((((((.......))))...))))))..))))))))))))))..)..).))))..	82	40.5	81.8031	591.405	7.22962	up	high	8.7709e-87	4.58768e-97
10	11	gga-miR-20a-5p	gga-miR-20a-5p	TAAAGTGCTTATAGTGCAGGTAG	23	chr1	-	147253364	147253461	5'	Yes	gp1a	..((((((...((((.(((.(((((((((((((((((.(((...........))))))))))))))))))))..))).)))).)))))).........	87	38.8	82.6642	161.424	1.95277	up	middle	3.6783e-07	4.71229e-07
11	12	gga-miR-23b-3p	gga-miR-23b-3p	ATCACATTGCCAGGGATTACC	21	Z	+	41508036	41508121	3'	Yes	gp1a	.((..(((((((.(((((((((((((((.((((((.(((.......))))))))))).))))))))))..))).)))))))..)).	84	43	63.7203	41.2271	0.647	down	middle	0.030007	0.0313096
12	13	gga-miR-26a-5p_R+1	gga-miR-26a-5p_R+1	TTCAAGTAATCCAGGATAGGCT	22	chr2	+	4537766	4537842	5'	Diff	gp1a	(((.((..((.(((((((((.(((((((((((((........))).)))))))))).))))))))).))..)).)))	77	50.6	6020.71	3234.09	0.537162	down	high	1.5366e-13	1.47768e-13
13	14	gga-miR-27b-3p	gga-miR-27b-3p	TTCACAGTGGCTAAGTTCTGC	21	Z	+	41508272	41508368	3'	Yes	gp1a	((((((((....(((((((((((((((((.((((.(((((((...............))))))))))))))))))))))))))))..))))).))).	96	48.5	241.104	148.069	0.61413	down	middle	3.0041e-06	2.79946e-06
14	15	gga-miR-30e-3p_L+1	gga-miR-30e-3p_L+1	CTTTCAGTCGGATGTTTACAGC	22	chr23	+	4883379	4883474	3'	Diff	gp1a	...(((((((...((.(((((((((((((..(((((((((((((((....))).)...)))))))))))))))))))))))).)).)))))))...	90	57.3	56.8316	33.6784	0.5926	down	middle	0.015959	0.0205892
14	16	gga-miR-30e-5p_R+5	gga-miR-30e-5p_R+5	TGTAAACATCCTTGACTGGAAGCT	24	chr23	+	4883379	4883474	5'	Diff	gp1a	...(((((((...((.(((((((((((((..(((((((((((((((....))).)...)))))))))))))))))))))))).)).)))))))...	90	57.3	1183.99	4420.29	3.73338	up	high	0	0
15	17	gga-miR-30c-1-3p_R+1	gga-miR-30c-1-3p_R+1	TGGGAGAGGATTGTTTACGCCT	22	chr23	+	4884602	4884690	3'	Diff	gp1a	.(((((..((((...(((((((((((((...((((((((..(.........)..)))))))))))).)))))))))...))))))))).	87	51.7	68.8868	41.2271	0.598475	down	middle	0.0090606	0.0097257
15	18	gga-miR-30c-5p	gga-miR-30c-5p	TGTAAACATCCTACACTCTCAGCT	24	chr23	+	4884602	4884690	5'	Yes	gp1a	.(((((..((((...(((((((((((((...((((((((..(.........)..)))))))))))).)))))))))...))))))))).	87	51.7	848.743	1280.07	1.5082	up	high	1.6467e-21	1.43453e-21
16	18	gga-miR-30c-5p	gga-miR-30c-5p	TGTAAACATCCTACACTCTCAGCT	24	chr3	+	81779092	81779180	5'	Yes	gp1a	......((((....(((((((.(((...(((((((((((....))......))))))))).))).)))))))....)))).........	74	47.2	848.743	1280.07	1.5082	up	high	1.6467e-21	1.43453e-21
16	19	gga-miR-30c-2-3p_L+1	gga-miR-30c-2-3p_L+1	CTGGGAGAAGGCTGTTTACTCT	22	chr3	+	81779092	81779180	3'	Diff	gp1a	......((((....(((((((.(((...(((((((((((....))......))))))))).))).)))))))....)))).........	74	47.2	22.3882	9.2906	0.414977	down	middle	0.020733	0.0294515
17	20	gga-miR-30a-3p	gga-miR-30a-3p	CTTTCAGTCGGATGTTTGCAGC	22	chr3	+	81754473	81754566	3'	Yes	gp1a	...((.((((..((..((((((((((((..(((((((((((................)))))))))))))))))))))))..))..)))).)).	90	53.2	43.0543	20.3232	0.472037	down	middle	0.0045772	0.00515366
17	21	gga-miR-30a-5p_R+2	gga-miR-30a-5p_R+2	TGTAAACATCCTCGACTGGAAGCT	24	chr3	+	81754473	81754566	5'	Diff	gp1a	...((.((((..((..((((((((((((..(((((((((((................)))))))))))))))))))))))..))..)))).)).	90	53.2	1509.48	2556.66	1.69373	up	high	3.2796e-63	6.12127e-64
18	22	gga-miR-30d_R+2	gga-miR-30d_R+2	TGTAAACATCCCCGACTGGAAGCT	24	chr2	-	142229491	142229572	5'	Diff	gp1a	.((((((...(((.(((((((((...(((((((((((...........))))))))))).))))))))).)))...))))))	81	48.8	2707.25	1265.46	0.467432	down	high	6.7269e-10	6.58269e-10
19	23	gga-miR-33-5p_R+1	gga-miR-33-5p_R+1	GTGCATTGTAGTTGCATTGCA	21	chr1	-	49353559	49353632	5'	Diff	gp1a	.....(((((.((((((((((..(((((((((((((.....)).)).)))))))))..)))))))))).)))))	69	50	6.88868	19.7425	2.86594	up	middle	0.012271	0.0123209
20	24	gga-miR-92-3p_R+1	gga-miR-92-3p_R+1	TATTGCACTTGTCCCGGCCTGT	22	chr1	-	147253126	147253205	3'	Diff	gp1a	...(((..(((((..((((..((.((((((((..(........)..))))))))))..))))..)))))..)))......	71	51.2	1642.95	806.54	0.49091	down	high	0.18575	0.248715
21	25	gga-miR-99a-3p_R+2	gga-miR-99a-3p_R+2	CAAGCTCGCTTCTATGGGTCTGT	23	chr1	+	98347473	98347553	3'	Diff	gp1a	...(((((((((.(((((((((..(((.(((((((...........))))))).)))..))))))))).)))))))))...	75	46.9	13.7774	29.6138	2.14945	up	middle	0.087579	0.124036
21	26	gga-miR-99a-5p_R-1	gga-miR-99a-5p_R-1	AACCCGTAGATCCGATCTTGT	21	chr1	+	98347473	98347553	5'	Diff	gp1a	...(((((((((.(((((((((..(((.(((((((...........))))))).)))..))))))))).)))))))))...	75	46.9	4147.85	1771.6	0.427114	down	high	0.015463	0.0158277
22	27	gga-miR-100-5p_R+1	gga-miR-100-5p_R+1	AACCCGTAGATCCGAACTTGTGA	23	chr24	+	3330824	3330918	5'	Diff	gp1a	...........((((......((((.(((..(((((.(((.((((((...........)))))).))).)))))..))).)))).......))))	63	47.4	5301.7	3500.82	0.660319	down	high	2.9057e-84	9.0033e-85
23	28	gga-miR-103-3p	gga-miR-103-3p	AGCAGCATTGTACAGGGCTATGA	23	chr13	+	4060401	4060483	3'	Yes	gp1a	.(((..((((((((((.(((.(((((((((((.(((............)))))))))))))).))))))..)))))))..)))	82	49.4	255.42	138.004	0.540302	down	middle	0.0095205	0.0103817
58	28	gga-miR-103-3p	gga-miR-103-3p	AGCAGCATTGTACAGGGCTATGA	23	chr13	+	4060401	4060483	3'	Yes	gp1a	.(((..((((((((((.(((.(((((((((((.(((............)))))))))))))).))))))..)))))))..)))	82	49.4	285.42	138.004	0.483512	down	middle	0.0095205	0.0103817
24	29	gga-miR-107-3p_R-1	gga-miR-107-3p_R-1	AGCAGCATTGTACAGGGCTATC	22	chr6	-	18945412	18945496	3'	Diff	gp1a	...(((..((((((.(((.(((.(((((((((((.(((............)))))))))))))).))))))...))))))..)))	82	45.9	71.7571	35.2269	0.490918	down	middle	0.00045441	0.000445573
25	30	gga-miR-122-5p	gga-miR-122-5p	TGGAGTGTGACAATGGTGTTTGT	23	JH375727.1	+	39002	39078	5'	Yes	gp1a	(((((((((..(((((((.(((((((((((............))))))))))).)))))))..)))))).)))....	73	41.6	31.8601	5.22596	0.164028	down	middle	1.3103e-05	7.42985e-06
26	30	gga-miR-122-5p	gga-miR-122-5p	TGGAGTGTGACAATGGTGTTTGT	23	Z	+	761053	761131	5'	Yes	gp1a	((((((((((..(((((((.(((((((((((............))))))))))).)))))))..)))))).))))....	75	43	31.8601	5.22596	0.164028	down	middle	1.3103e-05	7.42985e-06
27	31	gga-miR-125b-3p	gga-miR-125b-3p	ACAAGTCAGGCTCTTGGGACCT	22	chr1	+	98380668	98380760	3'	Yes	gp1a	.((...(((..(((((..((..(((.(((.((((((((....((((....)))))))))))).))).)))..))..)))))..)))..))...	89	50.5	127.441	70.8408	0.555873	down	middle	6.7307e-05	8.40577e-05
28	32	gga-miR-130b-3p	gga-miR-130b-3p	CAGTGCAATAATGAAAGGGCGT	22	chr15	-	390543	390619	3'	Yes	gp1a	((((.....))))(((((((..(((((((((.((((.......)))).....)))))))))..))))))).......	57	59.7	25.8326	11.6133	0.449559	down	middle	0.020987	0.0335554
29	33	gga-miR-133a-3p_L+1	gga-miR-133a-3p_L+1	TTTGGTCCCCTTCAACCAGCTGT	23	chr2	-	102176851	102176939	3'	Diff	gp1a	((((((...((((.(((((((..((.((.((((((((............)))))))).)).))..))))))).))))...))))))...	86	42.7	54.2484	349.849	6.44903	up	middle	2.1644e-49	1.04121e-54
30	33	gga-miR-133a-3p_L+1	gga-miR-133a-3p_L+1	TTTGGTCCCCTTCAACCAGCTGT	23	chr20	+	8483487	8483583	3'	Diff	gp1a	.........(((((...((((.(((((((..((.((.((((((((............)))))))).)).))..))))))).))))...)))))....	84	44.3	54.2484	349.849	6.44903	up	middle	0.075808	0.124037
31	34	gga-miR-133c-3p_L+1R-1	gga-miR-133c-3p_L+1R-1	TTTGGTCCCCTTCAACCAGCTG	22	chr23	+	4294451	4294529	3'	Diff	gp1a	.((((..(((..((((((...((((.((((((((...........))))))))..))))..))))))..)))..)))).	77	53.2	3.44434	14.2262	4.13032	up	middle	0.0099998	0.00739189
32	35	gga-miR-140-5p_L+1	gga-miR-140-5p_L+1	CAGTGGTTTTACCCTATGGTAG	22	chr11	+	18514128	18514223	5'	Diff	gp1a	...(((((...(..(((((((.(((((((((((((.(((((((..(((......)))))))))).))))))))))))))).)))))..).))))).	92	57.3	3.44434	11.6133	3.37169	up	middle	0.03441	0.020951
33	36	gga-miR-142-3p	gga-miR-142-3p	TGTAGTGTTTCCTACTTTATGG	22	chr19	-	491895	491994	3'	Yes	gp1a	..((((((((.(((.(((((((((((.(((((((((......((...)).....))))))))).))))))))))).))).))))))))............	86	46	6.88868	44.711	6.49051	up	middle	1.26e-07	3.71622e-08
34	37	gga-miR-144-3p_L-1R+1	gga-miR-144-3p_L-1R+1	TACAGTATAGATGATGTACTCT	22	chr19	-	5863034	5863118	3'	Diff	gp1a	...((.((((.(((....((((((((.(((((((((..(((.....)))....)))))))))))))))))....))).)))).))	82	50.6	46.4986	84.7768	1.82321	up	high	0.00074737	0.000611679
35	38	gga-miR-146a-3p_R-1	gga-miR-146a-3p_R-1	ACCCATGGGGCTCAGTTCTTCA	22	chr13	-	7137989	7138087	3'	Diff	gp1a	..((((((..((((..(((((((((..((((((((((.....(((........)))))))))))))..))))))))).)))).))))))..........	87	43.4	37.8877	18.5812	0.490428	down	middle	0.010762	0.0163508
36	39	gga-miR-146b-5p_R+1	gga-miR-146b-5p_R+1	TGAGAACTGAATTCCATAGGCGT	23	chr6	+	22680083	22680187	5'	Diff	gp1a	((.(((((((((..(((...((((((((((.(((((((((((............)))).)))))))))))))))))..)))..))))))...........)))))	105	47.6	399.543	969.32	2.42607	up	high	1.4417e-54	6.2466e-56
37	40	tgu-miR-181a-2-3p_1ss16CT	tgu-miR-181a-2-3p_1ss16CT	ACCATCGACCGTTGATTGTACC	22	chr17	+	9496903	9497000	3'	Diff	gp1a	..........(((((((((((...(((.((((((..(((((((.((((............))))))))))))))))).)))...)))))))).)))..	86	43.9	18.0828	6.67762	0.369281	down	middle	0.022642	0.0432875
38	41	gga-miR-181b-5p_R+1	gga-miR-181b-5p_R+1	AACATTCATTGCTGTCGGTGGGT	23	chr17	+	9498543	9498628	5'	Diff	gp1a	....((((((((.....(((((((((..(((((((((((............)))))))))))))))))))).....))))).))).	81	44.2	42.1932	63.2922	1.50006	up	middle	0.037403	0.0403656
39	41	gga-miR-181b-5p_R+1	gga-miR-181b-5p_R+1	AACATTCATTGCTGTCGGTGGGT	23	chr8	+	1986876	1986964	5'	Diff	gp1a	....(((((((.....(((((((((...(((((((((((..((....))..))))))))))).)))))))))....)))))))......	79	43.8	42.1932	63.2922	1.50006	up	middle	0.037403	0.0403656
40	42	gga-miR-193b-3p_R-2	gga-miR-193b-3p_R-2	AACTGGCCCACAAAGTCCCGCT	22	chr14	+	762080	762168	3'	Diff	gp1a	.(((..((((((..((((..((((.((((.((.(((((....))).....)).)).)))).))))..))))..))))).)..)))....	84	51.7	65.4425	37.1624	0.567864	down	middle	0.0056632	0.00720871
41	43	gga-miR-196-5p_R+1	gga-miR-196-5p_R+1	TAGGTAGTTTCATGTTGTTGGG	22	JH375593.1	-	3870	3977	5'	Diff	gp1a	........(((((((..((..((.((((((((((.(((((..(((.(((.....))))))..))))).)))))))))).))..))))))))).(((((.....)))))	84	42.6	3.44434	20.0329	5.81617	up	middle	0.44488	0.498715
42	43	gga-miR-196-5p_R+1	gga-miR-196-5p_R+1	TAGGTAGTTTCATGTTGTTGGG	22	chr2	-	32864663	32864756	5'	Diff	gp1a	(((((....((..((.((((((((((.((((((.((((...........)))).)))))).)))))))))).))..))..))))).........	85	42.6	3.44434	20.0329	5.81617	up	middle	0.00058971	0.000267994
43	43	gga-miR-196-5p_R+1	gga-miR-196-5p_R+1	TAGGTAGTTTCATGTTGTTGGG	22	chr27	+	3561326	3561420	5'	Diff	gp1a	........(((((....((((((((((((((((.(((((.(((...(((((...)))))..))).))))).))))))))))))))))..))))).	86	33.7	3.44434	20.0329	5.81617	up	middle	0.00058971	0.000267994
44	44	gga-miR-199-5p	gga-miR-199-5p	CCCAGTGTTCAGACTACCTGTTC	23	chr17	+	5034551	5034644	5'	Yes	gp1a	.((((....((((..(((((((.((((((((.(((.(((..........))).))))))))))).)))))))..)))).....)))).......	86	52.1	1234.8	2402.49	1.94566	up	high	1.3678e-86	6.3045e-88
45	44	gga-miR-199-5p	gga-miR-199-5p	CCCAGTGTTCAGACTACCTGTTC	23	chr8	+	4621374	4621506	5'	Yes	gp1a	.....((((((.....((((((((.(((...(((((((.((((((((.(((....((((....))))..))))))))))).)))))))...))).))))).)))....((......)).........))))))	88	54.1	1234.8	2402.49	1.94566	up	high	1.3678e-86	6.3045e-88
46	45	gga-miR-200a-3p_R+1	gga-miR-200a-3p_R+1	TAACACTGTCTGGTAACGATGTT	23	chr21	-	2597927	2598014	3'	Diff	gp1a	.((((((((.(..((((((((((((((((((.((((..............)))).))))))))))))).)))))..).)))).)).))	87	44.3	13.7774	34.8398	2.52877	up	middle	0.002373	0.00253799
47	46	gga-miR-200b-3p	gga-miR-200b-3p	TAATACTGCCTGGTAATGATGAT	23	chr21	-	2600252	2600336	3'	Yes	gp1a	(((((...((((((((..(((((.((((((.............)))))).)))))..)))).))))...)))))...........	74	43.5	18.9439	64.4536	3.40234	up	middle	5.4971e-07	4.44744e-07
48	47	gga-miR-215-5p_R+1	gga-miR-215-5p_R+1	ATGACCTATGAATTGACAGACT	22	chr3	+	18143689	18143793	5'	Diff	gp1a	..((((.(((..((((..(((((...((.((((((((.((((((...((...........)))))))).))).))))).))...)))))..)))).))).)))).	102	39	8.61085	38.9044	4.51807	up	middle	1.0191e-05	8.80839e-06
49	48	gga-miR-223_R+3	gga-miR-223_R+3	TGTCAGTTTGTCAAATACCCCAAT	24	chr4	+	242669	242768	3'	Diff	gp1a	..(((((((..((((....((((((((((((((......(((((((.(.....).)))))))))))))))))))))....))))..))))).))......	92	50	58.5538	37.7431	0.644588	down	middle	0.036075	0.041738
50	49	gga-miR-301b-3p_R-2	gga-miR-301b-3p_R-2	CAGTGCAATAGTATTGTCAAAGC	23	chr19	-	7193224	7193313	3'	Diff	gp1a	....(((((..(..(((((.((((.((((((((((.((((........)).)).))))))))))....)))).)))))..)..)))))..	84	42.2	43.0543	121.359	2.81873	up	middle	8.1124e-10	5.37108e-10
51	50	gga-miR-1563_R+6_1ss13GA	gga-miR-1563_R+6_1ss13GA	GCACATGATGAGAAAGCACTGAAACTGACT	30	chr12	+	733993	734063	5'	Diff	gp1a	(((....((((...(((..(((.(((((...((.......))....))))).))).)))...))))..)))	71	45.1	84.3863	38.9044	0.461027	down	middle	4.7205e-05	6.10489e-05
51	51	gga-mir-1563-p3	gga-mir-1563-p3	CTGTATGAAGTGCATTCAATCCAATGCTGAGC	32	chr12	+	733993	734063	3'	New	gp1a	(((....((((...(((..(((.(((((...((.......))....))))).))).)))...))))..)))	71	45.1	79.2198	23.8072	0.30052	down	middle	5.4859e-08	4.98703e-08
52	52	gga-mir-1595-p5_1ss16GC	gga-mir-1595-p5_1ss16GC	AACAAGCACGAGTGTCG	17	chr8	-	19665805	19665869	5'	New	gp1a	....((((.....(..((((.(((...((......))...))).))))..).....)))).....	56	58.5	196.327	13.9359	0.070983	down	middle	4.0427e-36	3.15782e-42
53	53	gga-miR-2188-5p	gga-miR-2188-5p	AAGGTCCAACCTCACATGTCCT	22	chr22	-	2634242	2634410	5'	Yes	gp1a	((((((((((((((..(..((((((((((.(((((((((.(((.(((((((((.(((((..(((.((.(((((((..............))))))).)).)))..))))).)))))))))..)))))))))).)).)))....)))))))..)..))))))))))))))	169	46.7	118.83	72.5828	0.610814	down	middle	0.00093638	0.00110999
54	54	gga-miR-2954_R+2	gga-miR-2954_R+2	CATCCCCATTCCACTCCTAGCAGT	24	Z	+	70557162	70557238	3'	Diff	gp1a	(((((..((((..(((((..((((((..(((..((......))))).))))))..)).)))..))))))))).....	72	59.7	289.325	510.983	1.76612	up	high	2.2595e-15	1.80637e-15
55	55	gga-miR-3528_R+6	gga-miR-3528_R+6	CATGCCCCAGTCGTGTTGCAGATATGGC	28	chr17	+	7723310	7723406	5'	Diff	gp1a	(((..((((((.(((.((((((....(((..(((((((((((......)))))))))))..)))..)).))))....))).....))))))...)))	97	49.5	8.61085	0.580663	0.0674338	down	low	0.0082665	0.0214849
56	56	gga-miR-3535_L+1R-5	gga-miR-3535_L+1R-5	TGGATATGATGACTGATTATC	21	chr9	-	14752127	14752208	5'	Diff	gp1a	.(((((((......((((((((((((....(((...(((.....)))...)))....)))))))))).))....))))))).	80	40.2	1434.57	15.6779	0.0109287	down	middle	0	0
57	57	gga-miR-3538_R-4	gga-miR-3538_R-4	GTTCGGTGATGAAACCA	17	chr1	+	50552408	50552482	5'	Diff	gp1a	(((((..(((......))).(((((...((((((....))))))..(((.(((....)))))).))))).)))))	12	57.3	1379.46	70.2602	0.0509332	down	high	0	5.92064653638279e-317
59	58	gga-miR-128-3p	gga-miR-128-3p	TCACAGTGAACCGGTCTCTTT	21	chr7	+	30116396	30116484	3'	Yes	gp1a	.((((.((((((...(((((((...((((((..((((..(....)..))))))))))...)))))))...)))))).))))........	80	47.2	96.8571	64.1667	0.662488	down	middle	0.019613	0.0242075
60	59	gga-miR-181a-3p	gga-miR-181a-3p	ACCATCGACCGTTGATTGTACC	22	chr8	+	1986687	1986804	3'	Yes	gp1a	....(((((((((..((...(((.((((((..(((((((.((((...((....))..))))))))))))))))).)))...))..))).)))))).......................	91	44.9	12.9163	6.67762	0.516993	down	middle	0.16208	0.26318
61	60	gga-miR-204	gga-miR-204	TTCCCTTTGTCATCCTATGCCT	22	Z	-	35040030	35040134	5'	Yes	gp1a	...(((((...)))))...(((((...(((((.((((((((((.(((((.((((...............))))))))).)))))))))).)))))...)))))..	84	49.5	1.72217	14.323	8.31684	up	middle	0.0015983	0.00229341
62	60	gga-miR-204	gga-miR-204	TTCCCTTTGTCATCCTATGCCT	22	chr10	+	5190072	5190172	5'	Yes	gp1a	.....(((((.....(((...(((((.(((((((((..((((.(((((.............)))))))))..))))))))).)))))...))))))))...	93	54.5	1.72217	14.323	8.31684	up	middle	0.0015983	0.00229341
63	60	gga-miR-204	gga-miR-204	TTCCCTTTGTCATCCTATGCCT	22	chr28	+	2175845	2175925	5'	Yes	gp1a	((((((.(((((((((..((.(((((.((((..((...))....))))))))).))..))))))))).)))))).......	74	64.2	1.72217	14.323	8.31684	up	middle	0.0015983	0.00229341
64	61	tgu-miR-456-3p_R+1	tgu-miR-456-3p_R+1	CAGGCTGGTTAGATGGTTGTCT	22	chr3	-	30789077	30789146	3'	Diff	gp1b	.((((((((((..(((((((....(..((((....))))..))))))))..)))....)))).)))....	65	47.1	23	37	1.6087	up	middle	0.021491	0.0204182
65	62	gga-mir-6651-p5_1ss7TG	gga-mir-6651-p5_1ss7TG	CCCCGGGGAGCCGAGGCACACCAGGTTGC	29	Z	+	48508022	48508131	5'	New	gp1a	.(((.(((....))).)))...(((((..(((..(((((..((((((((....(((....))).))))))))..)))))))).)))))...((((..........)))).	66	65.5	27.5547	146.908	5.33149	up	middle	1.1407e-19	5.21976e-21
67	62	gga-mir-6651-p5_1ss7TG	gga-mir-6651-p5_1ss7TG	CCCCGGGGAGCCGAGGCACACCAGGTTGC	29	Z	+	48508022	48508131	5'	New	gp1a	.(((.(((....))).)))...(((((..(((..(((((..((((((((....(((....))).))))))))..)))))))).)))))...((((..........)))).	66	65.5	27.5547	146.908	5.33149	up	middle	1.1407e-19	5.21976e-21
