# Supplementary material for: Integrated analysis of microRNA and mRNA expression profiles in abdominal adipose tissues in chickens
Source: Sci Rep. 2015 Nov 4;5:16132. doi: 10.1038/srep16132 (PMC4632014; doi:10.1038/srep16132)
Supplement: Supplementary Table S4 [file srep16132-s4.xls]

## Sheet: Sheet1
Table S4 Differential expression genes between HAbF and LAbF group
Gene name	Gene describle	Gene ID	Location	lAbFP	hAbFP	Fold change	Log2	P value
EGR1	early growth response 1	373931	chr13:18848289-18851378	45.7937	114.393	2.49801	1.32078	0.01485
PRRX1	N	373941	chr8:4977611-5010983	146.147	40.7453	0.278797	-1.84271	0.00105
MATR3	matrin 3	373948	chr13:2203190-2229391	6.89943	13.7065	1.98661	0.990311	0.04085
MAPK1	N	373953	chr15:505982-535628	7.27968	14.6135	2.00744	1.00535	0.03685
DIAPH1	N	374040	chr4:5826503-5989402	9.15162	19.4302	2.12314	1.0862	0.0175
CTGF	connective tissue growth factor	374135	chr3:59163393-59165769	31.4909	62.9935	2.00037	1.00027	0.03255
HIF1A	hypoxia inducible factor 1, alpha subunit (basic helix-loop-helix transcription factor)	374177	chr5:56522426-56553605	5.76665	11.6329	2.01727	1.01241	0.02715
ACTR3	ARP3 actin-related protein 3 homolog (yeast)	374197	chr7:31216791-31242501	19.0261	42.8473	2.25203	1.17122	0.01335
PPP3CB	protein phosphatase 3, catalytic subunit, beta isozyme	378890	chr4:61989170-62098442	24.6449	60.7558	2.46525	1.30173	0.00505
CREM	cAMP responsive element modulator	378903	chr2:12909781-12929597	19.4324	53.9061	2.77403	1.47198	0.00215
TRIB2	tribbles homolog 2 (Drosophila)	378919	chr3:100668931-100765223	8.21589	21.796	2.65291	1.40757	0.0028
RFTN1	raftlin, lipid raft linker 1	395109	chr2:34274680-34369674	12.1697	30.9426	2.54259	1.3463	0.00405
DPYSL3	dihydropyrimidinase-like 3	395154	chr13:18592761-18623898	92.3756	42.5521	0.460642	-1.11828	0.0168
SOCS3	N	395299	chr18:9788131-9790179	23.8956	53.0984	2.2221	1.15192	0.0192
GART	phosphoribosylglycinamide formyltransferase, phosphoribosylglycinamide synthetase	395315	chr1:108807619-108846279	3.9561	10.2359	2.58737	1.37149	0.00625
FSTL1	N	395349	chr1:83186276-83232339	369.895	117.519	0.317709	-1.65422	0.0018
C4BPA	complement component 4 binding protein, alpha	395384	chr26:2445683-2453128	43.9886	9.73116	0.22122	-2.17645	5e-05
F13A1	N	395420	chr2:66207445-66268845	18.4402	8.29084	0.449607	-1.15326	0.0129
SFRP2	secreted frizzled-related protein 2	395546	chr4:21143630-21147274	54.0029	22.2277	0.411602	-1.28068	0.00835
EPAS1	N	395596	chr3:27794885-27828791	30.2419	68.969	2.28058	1.1894	0.0132
NEGR1	N	395662	chr8:29957040-30046009	16.48	6.66071	0.404169	-1.30697	0.00895
LSAMP	limbic system-associated membrane protein	395687	chr1:84587330-85558083	12.7696	4.26583	0.334061	-1.58181	0.01515
MTPN	N	395702	chr1:60292822-60332330	5.88619	19.534	3.31862	1.73058	0.00035
WNT5A	N	395703	chr12:8131218-8145608	124.211	44.2086	0.355915	-1.49039	0.0219
SCD	stearoyl-CoA desaturase (delta-9-desaturase)	395706	chr6:18573465-18589324	29.9941	157.506	5.25123	2.39266	5e-05
TNNT3	troponin T type 3 (skeletal, fast)	395761	chr5:15112236-15146498	198.402	81.5364	0.410966	-1.28291	0.00545
IGF2R	N	395817	chr3:47356790-47411223	4.19711	9.46382	2.25484	1.17303	0.03275
GREM1	gremlin 1	395826	chr5:32882160-32932646	6.71614	26.6953	3.9748	1.99088	5e-05
MGP	matrix Gla protein	395912	chr1:49904635-49909869	8934.36	3451.74	0.386344	-1.37204	0.0149
AKT1	v-akt murine thymoma viral oncogene homolog 1	395928	chr5:54121642-54193749	9.93921	20.2772	2.04012	1.02866	0.02485
LRPAP1	low density lipoprotein receptor-related protein associated protein 1	395936	chr4:84861400-84870650	9.13754	21.2242	2.32275	1.21583	0.0127
CAPN2	calpain 2, (m/II) large subunit	395963	chr3:18797901-18818136	25.9661	52.0221	2.00346	1.0025	0.0303
PACSIN2	protein kinase C and casein kinase substrate in neurons 2	395975	chr1:70571842-70638468	4.19355	11.1914	2.66872	1.41615	0.0028
PPP1CB	protein phosphatase 1, catalytic subunit, beta isozyme	396019	chr3:28414540-28445568	19.4383	46.1463	2.37399	1.24731	0.00675
ZEB1	zinc finger E-box binding homeobox 1	396029	chr2:14295359-14404723	5.65273	12.9375	2.28872	1.19454	0.0118
SOHO-1	sensory organ homeobox protein SOHo	396346	chr4:84410096-84413010	25.2819	12.21	0.482954	-1.05004	0.04665
TNNI2	N	396386	chr5:15196408-15200769	318.997	152.678	0.478619	-1.06305	0.02065
MYL1	N	396470	chr7:2758264-2775953	368.416	149.722	0.406394	-1.29905	0.0081
APOA1	apolipoprotein A-I	396536	chr24:5115709-5238070	95816.3	24015.6	0.250642	-1.9963	0.0022
IFI27L2	interferon, alpha-inducible protein 27-like 2	403121	chr23:4661932-4665621	2029.12	619.422	0.305266	-1.71186	0.0005
MUSTN1	musculoskeletal, embryonic nuclear protein 1	404773	chr12:806371-809798	679.957	305.051	0.448633	-1.15639	0.0154
SNTB1	syntrophin, beta 1 (dystrophin-associated protein A1, 59kDa, basic component 1)	404774	chr2:142564114-142692122	33.873	74.2882	2.19314	1.133	0.01225
GAL5	N	414340	chr3:110270043-110271447	32.5551	9.7816	0.300463	-1.73474	0.0282
CYB5A	cytochrome b5 type A (microsomal)	414798	chr2:94287666-94298980	34.5289	95.7221	2.77223	1.47105	0.00225
CYP11A1	N	414838	chr10:1937164-1941640	21.3086	2.77793	0.130367	-2.93935	0.0011
TJP1	tight junction protein 1 (zona occludens 1)	415388	chr10:6988417-7059584	4.18805	11.8679	2.83375	1.50271	0.0011
TMOD3	tropomodulin 3 (ubiquitous)	415421	chr10:10295545-10324160	12.358	30.5527	2.4723	1.30585	0.0103
UACA	N	415569	chr10:21787061-21803897	5.9984	14.1723	2.36268	1.24042	0.00805
VPS35	vacuolar protein sorting 35 homolog (S. cerevisiae)	415750	chr11:8380734-8402599	7.85956	15.864	2.01843	1.01324	0.0333
BICD2	N	415990	chr12:7042340-7120743	5.59742	12.124	2.166	1.11503	0.017
CCNG1	cyclin G1	416161	chr13:6477695-6488188	9.06804	28.8268	3.17894	1.66855	0.00795
CLINT1	clathrin interactor 1	416240	chr13:11300312-11347901	9.48194	20.789	2.19248	1.13257	0.01705
FAM20C	N	416445	chr14:1731208-1785520	23.5488	48.1404	2.04428	1.03159	0.027
C3H20ORF3	N	416715	chr3:16742095-16755144	117.049	235.574	2.01261	1.00907	0.0296
C15H22ORF25	chromosome 15 open reading frame, human C22orf25	416784	chr15:1272256-1290533	6.47795	15.7018	2.42388	1.27732	0.0067
MMP17	matrix metallopeptidase 17 (membrane-inserted)	416801	chr15:2739152-2755146	33.9503	15.8644	0.467283	-1.09763	0.0243
SPECC1L	sperm antigen with calponin homology and coiled-coil domains 1-like	416950	chr15:8765646-8828286	5.37083	10.581	1.97009	0.978259	0.03695
GTF2H4	general transcription factor IIH, polypeptide 4, 52kDa	417256	chr17:2215941-2269376	21.5166	9.53209	0.443011	-1.17459	0.01515
PMP22	peripheral myelin protein 22	417327	chr18:2273742-2286667	413.382	183.131	0.443007	-1.1746	0.0106
TEX2	testis expressed 2	417415	chr18:6799761-6837035	4.10592	10.7841	2.62648	1.39313	0.0063
FAM20A	N	417439	chr18:7887755-7898730	188.264	72.4123	0.384632	-1.37845	0.0093
YWHAE	tyrosine 3-monooxygenase/tryptophan 5-monooxygenase activation protein, epsilon polypeptide	417554	chr19:5160406-5226072	50950.4	13903.8	0.272889	-1.87361	0.02445
WNT2	N	417769	chr1:26496352-26511221	14.6943	4.89489	0.333115	-1.58591	0.0068
CAV2	caveolin 2	417772	chr1:26872833-26883264	56.9939	165.998	2.91256	1.54229	0.00215
DOCK4	N	417779	chr1:28829030-29077879	5.68895	12.0816	2.1237	1.08658	0.01935
CNTN1	contactin 1	417786	chr1:30535713-30775708	5.63747	11.5756	2.05333	1.03797	0.03005
RASSF3	Ras association (RalGDS/AF-6) domain family member 3	417828	chr1:35579689-35630339	11.58	23.808	2.05596	1.03981	0.0259
RAP1B	RAP1B, member of RAS oncogene family	417840	chr1:37085901-37119291	19.2677	39.124	2.03055	1.02187	0.032
NAP1L1	N	417864	chr1:39813864-39843589	56.676	113.911	2.00986	1.0071	0.0304
AKR1D1	N	418107	chr1:58612889-58648252	12.6758	4.96274	0.391513	-1.35287	0.02255
USP18	ubiquitin specific peptidase 18	418167	chr1:64220778-64234791	11.3472	30.2252	2.66367	1.41342	0.00275
ARFGAP3	ADP-ribosylation factor GTPase activating protein 3	418224	chr1:70535288-70568997	3.58094	9.64124	2.69238	1.42888	0.0043
C1S	complement component 1, s subcomponent	418294	chr1:80541032-80550133	55.1814	26.6573	0.483085	-1.04965	0.025
RBP5	retinol binding protein 5, cellular	418296	chr1:80565543-80567864	510.575	233.135	0.456613	-1.13096	0.0147
USP25	ubiquitin specific peptidase 25	418471	chr1:102027574-102098071	6.7679	13.6177	2.0121	1.0087	0.03135
SRPX	N	418579	chr1:116557644-116600175	38.3685	18.9847	0.494799	-1.01509	0.0353
DYNLT3	N	418580	chr1:116702715-116710257	7.4909	15.0123	2.00407	1.00293	0.02945
TXNDC9	N	418702	chr1:136674288-136685186	6.62666	14.3038	2.15852	1.11004	0.0187
SUCLA2	succinate-CoA ligase, ADP-forming, beta subunit	418857	chr1:172935147-172955443	6.20746	12.5145	2.01604	1.01153	0.03725
UFM1	ubiquitin-fold modifier 1	418894	chr1:175863230-175874257	5.04508	12.2819	2.43443	1.28358	0.0089
SPG20	N	418902	chr1:176918027-176935020	6.22361	14.3431	2.30463	1.20453	0.00945
UBL3	ubiquitin-like 3	418921	chr1:179612549-179669472	6.33267	14.886	2.35067	1.23307	0.00985
STAU1	N	419213	chr20:6397181-6427598	7.20987	17.3488	2.40626	1.26679	0.00715
COL20A1	N	419243	chr20:8813121-8856913	12.9782	2.12458	0.163704	-2.61084	5e-05
SLMO2	slowmo homolog 2 (Drosophila)	419310	chr20:10824108-10829838	5.86593	11.9655	2.03983	1.02845	0.0315
IGSF21	immunoglobin superfamily, member 21	419359	chr21:12235-49366	21.0055	9.5205	0.453238	-1.14166	0.03955
BNIP3L	BCL2/adenovirus E1B 19kDa interacting protein 3-like	419522	chr22:526833-542276	4.38761	10.7307	2.44568	1.29024	0.00625
FUCA1	N	419687	chr23:5872379-5877081	58.1659	29.5364	0.507796	-0.97768	0.03755
PNRC2	proline-rich nuclear receptor coactivator 2	419688	chr23:5884444-5888552	10.887	23.5916	2.16695	1.11567	0.0176
CDON	Cdon homolog (mouse)	419710	chr24:334773-359945	14.4258	4.77954	0.331319	-1.59371	0.0048
ZBTB16	N	419759	chr24:4502786-4578968	19.5348	9.21735	0.471843	-1.08362	0.03495
CD34	N	419856	chr26:2540444-2551674	122.822	38.5422	0.313805	-1.67206	0.00115
COMP	N	420120	chr28:2889956-2905292	75.73	26.5341	0.350378	-1.51302	0.0013
ATP6V1C1	ATPase, H+ transporting, lysosomal 42kDa, V1 subunit C1	420259	chr2:134692162-134716126	4.53917	11.8575	2.61226	1.3853	0.00965
KLF6	N	420463	chr2:11709149-11718622	10.8353	21.7426	2.00664	1.00479	0.0269
KIF5B	kinesin family member 5B	420472	chr2:14119611-14153877	9.18555	18.7158	2.03753	1.02682	0.02575
HIBADH	3-hydroxyisobutyrate dehydrogenase	420632	chr2:32780838-32863086	11.5587	24.6703	2.13435	1.0938	0.0222
RAB5A	RAB5A, member RAS oncogene family	420649	chr2:35783172-35800933	6.8412	17.5041	2.55863	1.35537	0.0052
TGM4	transglutaminase 4 (prostate)	420706	chr2:43175397-43185867	14.8254	4.24779	0.286521	-1.80329	0.00245
TPPP	N	420800	chr2:56744815-56793294	6.16294	12.5282	2.03283	1.02349	0.0435
NFATC1	N	420815	chr2:57708268-57818654	4.48026	13.5218	3.01808	1.59363	0.0017
CCDC90A	N	420837	chr2:61708998-61724301	5.5828	12.1112	2.16938	1.11728	0.01785
ABHD3	abhydrolase domain containing 3	421068	chr2:105597265-105619400	4.35392	21.2962	4.89127	2.29021	5e-05
DUSP10	dual specificity phosphatase 10	421340	chr3:19447981-19470252	12.8869	25.625	1.98845	0.991647	0.03105
MCFD2	multiple coagulation factor deficiency 2	421413	chr3:28133677-28138463	13.1697	40.0124	3.03822	1.60322	0.0009
ACTA1	, alpha 1	421534	chr3:41831014-41913916	1896.84	722.834	0.381073	-1.39186	0.00655
LAMA2	laminin, alpha 2	421709	chr3:60269848-60565271	58.3228	19.158	0.328482	-1.60611	0.00465
SEC63	SEC63 homolog (S. cerevisiae)	421774	chr3:70204353-70261889	5.65624	13.2811	2.34804	1.23146	0.0101
FILIP1	N	421860	chr3:83406801-83510435	6.14032	12.072	1.96602	0.975279	0.03765
PTP4A1	protein tyrosine phosphatase type IVA, member 1	421877	chr3:88427260-88442861	17.0352	33.544	1.9691	0.977536	0.03565
SH3BGRL	N	422277	chr4:9416410-9448069	100.482	196.485	1.95542	0.967482	0.04945
USP12P1	ubiquitin specific peptidase 12 pseudogene 1	422322	chr4:12342372-12371280	6.55615	13.2719	2.02434	1.01745	0.02665
RNF128	N	422382	chr4:17475941-17503896	4.03344	10.9651	2.71855	1.44284	0.005
PALLD	palladin, cytoskeletal associated protein	422428	chr4:26147215-26289193	5.34752	11.7906	2.20487	1.1407	0.0161
NAA15	N(alpha)-acetyltransferase 15, NatA auxiliary subunit	422440	chr4:30407159-30428782	4.83118	9.59106	1.98524	0.989315	0.0366
HSPA4L	heat shock 70kDa protein 4-like	422496	chr4:35438461-35466050	4.84237	10.3437	2.13608	1.09497	0.0387
ACSL1	acyl-CoA synthetase long-chain family member 1	422547	chr4:40834172-40872503	181.082	50.2076	0.277264	-1.85067	0.00025
SULT1B1	sulfotransferase family, cytosolic, 1B, member 1	422661	chr4:53306725-53309468	24.7957	10.6212	0.428348	-1.22314	0.04245
SORBS2	sorbin and SH3 domain containing 2	422719	chr4:62931914-63076199	5.93947	18.7889	3.1634	1.66147	0.00055
ASAH1	N	422727	chr4:64617882-64633404	38.689	108.374	2.80116	1.48602	0.00125
CTBP1	C-terminal binding protein 1	422904	chr4:87707984-87871087	20.4908	43.7756	2.13635	1.09515	0.01825
DDRGK1	DDRGK domain containing 1	422941	chr4:92165134-92199361	41.6536	88.0985	2.11503	1.08068	0.02315
SWAP70	N	423044	chr5:10238478-10272345	11.2161	24.2354	2.16077	1.11154	0.023
SRP54	N	423322	chr5:38457189-38470126	7.64463	19.2939	2.52385	1.33563	0.0084
ALDH6A1	N	423345	chr5:40133143-40145981	8.94498	17.9856	2.01069	1.00769	0.02925
TTC8	N	423401	chr5:45714544-45751329	5.6578	12.9118	2.28212	1.19038	0.0194
HERC4	HECT and RLD domain containing E3 ubiquitin protein ligase 4	423683	chr6:11529819-11560994	4.58164	12.7093	2.77396	1.47195	0.00275
HNRNPH3	N	423686	chr6:11672428-11679499	31.6704	63.7586	2.01319	1.00948	0.0284
MYOZ1	N	423744	chr6:17104003-17118765	13.3338	4.18559	0.313908	-1.67159	0.0101
ENTPD1	N	423826	chr6:23437664-23446817	20.6788	8.19956	0.39652	-1.33453	0.00355
PLEKHA1	N	423940	chr6:32778025-32805057	4.38842	9.57141	2.18106	1.12503	0.0166
PECR	peroxisomal trans-2-enoyl-CoA reductase	424224	chr7:25110163-25122516	6.29859	17.4379	2.76854	1.46913	0.00515
GPD1	N	424263	chr7:29770511-29797459	81.4604	280.07	3.43811	1.78162	0.00015
ZEB2	N	424306	chr7:34929366-35028368	17.6767	39.8502	2.25439	1.17274	0.02295
GALNT5	N	424324	chr7:37833695-37843254	30.6304	10.8464	0.354106	-1.49775	0.04765
UCHL5	ubiquitin carboxyl-terminal hydrolase L5	424359	chr8:3533309-3546012	7.10174	16.2667	2.29052	1.19568	0.0137
RGS1	regulator of G-protein signaling 1	424360	chr8:3635377-3638784	11.8351	31.9286	2.69779	1.43178	0.00895
HSD17B7	hydroxysteroid (17-beta) dehydrogenase 7	424367	chr8:3824119-3829956	11.015	24.3139	2.20734	1.14231	0.02165
PHGDH	N	424381	chr8:4275691-4278965	4.7485	13.3285	2.80689	1.48897	0.0264
VCAM1	vascular cell adhesion molecule 1	424467	chr8:12521920-12560090	4.62569	13.1966	2.85289	1.51243	0.0017
ABCD3	ATP-binding cassette, sub-family D (ALD), member 3	424487	chr8:14240614-14268200	3.62045	9.66619	2.66989	1.41678	0.003
ZNF326	zinc finger protein 326	424512	chr8:15655782-15677051	4.9247	9.84584	1.99928	0.999478	0.0443
PRKACB	protein kinase, cAMP-dependent, catalytic, beta	424542	chr8:17363602-17399012	4.88849	9.55075	1.95372	0.966225	0.036
RAB3B	RAB3B, member RAS oncogene family	424636	chr8:24942421-24990402	4.69283	12.0247	2.56236	1.35747	0.0073
RNF7	ring finger protein 7	424781	chr9:11342192-11348611	11.9422	23.997	2.00943	1.00679	0.03495
CUL3	cullin 3	424804	chr9:9472212-9524363	6.74814	15.3223	2.2706	1.18307	0.0121
PDCD10	programmed cell death 10	425003	chr9:22157243-22168833	9.52326	19.9685	2.09681	1.0682	0.02955
KPNA4	N	425012	chr9:23677940-23701602	11.7604	23.0115	1.95669	0.968418	0.03505
FEZ1	fasciculation and elongation protein zeta 1 (zygin I)	425587	chr24:127547-135656	62.3167	30.9545	0.496729	-1.00947	0.0465
ANP32E	acidic (leucine-rich) nuclear phosphoprotein 32 family, member E	426109	chr25:25976-41535	9.09177	22.7595	2.50331	1.32384	0.00425
CALML4	N	427515	chr10:21305281-21306853	206.185	96.3964	0.467524	-1.09689	0.02595
SBNO1	strawberry notch homolog 1 (Drosophila)	427694	chr15:5047045-5076616	5.88162	14.7137	2.50164	1.32287	0.01095
B3GALTL	beta 1,3-galactosyltransferase-like	428075	chr1:179224099-179255622	17.087	34.8847	2.04159	1.0297	0.0264
WAC	WW domain containing adaptor with coiled-coil	428414	chr2:15257104-15314239	5.82359	11.8632	2.03709	1.02651	0.02805
YME1L1	YME1-like 1 (S. cerevisiae)	428418	chr2:15827679-15845893	5.46436	10.9223	1.99883	0.999152	0.033
EFEMP1	EGF containing fibulin-like extracellular matrix protein 1	428543	chr3:205785-258443	106.586	50.5417	0.474187	-1.07647	0.02135
BRP44L	brain protein 44-like	428592	chr3:44699196-44709845	39.6947	89.9445	2.26591	1.18009	0.01085
RPF2	ribosome production factor 2 homolog (S. cerevisiae)	428624	chr3:68927988-68940445	4.23441	9.60199	2.26761	1.18117	0.02075
CMPK1	cytidine monophosphate (UMP-CMP) kinase 1, cytosolic	429100	chr8:22661516-22674013	6.95347	13.8007	1.98472	0.988936	0.03585
SMOC1	SPARC related modular calcium binding 1	768688	chr5:30002734-30084272	5.79989	17.7109	3.05366	1.61054	0.00055
DPT	dermatopontin	768904	chr1:87240604-87268063	59.4606	25.7148	0.432468	-1.20934	0.01195
CHAD	chondroadherin	769665	chr18:10297847-10334547	302.039	95.5224	0.316258	-1.66082	0.00245
GPC3	N	770863	chr4:3844338-3959460	8.28492	17.5894	2.12306	1.08615	0.0327
RAB21	N	771383	chr1:38319478-38331560	9.16404	18.3076	1.99777	0.998387	0.03625
7SK		N	chr3:91173170-91173499	13762.3	1680.17	0.122085	-3.03404	5e-05
ACAN	aggrecan	395798	chr10:14732975-14760022	13.5628	5.70759	0.420827	-1.2487	0.00795
ADRB1	adrenoceptor beta 1	101750705	chr22:2276587-2279630	34.7749	16.4506	0.47306	-1.07991	0.03505
ANO5	anoctamin-5	422973	chr5:2752295-2802876	4.20621	11.4632	2.7253	1.44642	0.0023
APOA5	apolipoprotein A-V	419802	chr24:5115709-5238070	12.8764	6.07248	0.471598	-1.08437	0.0306
ARFIP1	ADP-ribosylation factor interacting protein 1	770884	chr4:35021735-35062606	4.27973	10.3717	2.42345	1.27706	0.0081
ARL6IP5	ADP-ribosylation-like factor 6 interacting protein 5	426074	chr12:15756682-15769489	37.0991	72.7592	1.96121	0.971745	0.0386
ASL2	argininosuccinate lyase	417545	chr19:4898828-4908138	48.838	17.5208	0.358753	-1.47894	0.0022
ASUN	chromosome 1 open reading frame, human C12orf11	418213	chr1:70126354-70145696	9.27547	20.7352	2.23549	1.16059	0.015
ATP6AP1	ATPase, H+ transporting, lysosomal accessory protein 1	427854	chr1:24119258-24173138	10.4947	20.6233	1.96512	0.974614	0.0403
ATPIF1		N	chr23:1508030-1508174	220623	102580	0.464956	-1.10483	0.02345
BARX2	BARX homeobox 2	395714	chr12:6352184-6354408	63.1564	22.0029	0.348387	-1.52124	0.0093
C13ORF15	chromosome 1 open reading frame, human C13orf15	418833	chr1:170228999-170240929	57.6989	17.4492	0.302418	-1.72538	0.0021
C1R	complement component 1, r subcomponent	418295	chr1:80553962-80560044	21.9561	9.56817	0.435786	-1.19831	0.01595
C6ORF105	chromosome 2 open reading frame, human C6orf105	771464	chr2:64030220-64061174	51.5984	25.3702	0.491686	-1.02419	0.03115
CAB39	calcium binding protein 39	424830	chr9:6454221-6472536	7.86357	16.653	2.11774	1.08253	0.01955
CALCOCO2	calcium binding and coiled-coil domain 2	419993	chr27:3477368-3488079	8.30435	18.763	2.25942	1.17595	0.0162
CAV1	caveolin 1, caveolae protein, 22kDa	373996	chr1:26851369-26867499	92.247	250.284	2.71319	1.43999	0.0225
CCDC166,MAPK15		N	chr2:154612955-154653314	63.3537	14.7136	0.232245	-2.10628	0.0449
CCNG2	cyclin G2	422512	chr4:36164270-36170012	7.70277	16.6643	2.16342	1.11331	0.01945
CCRL1	chemokine (C-C motif) receptor-like 1	100859797	chr2:42309930-42338078	14.1005	80.4699	5.70688	2.5127	0.0001
CDC26	cell division cycle 26 homolog (S. cerevisiae)	417269	chr17:1871150-1871485	2785.81	735.791	0.264121	-1.92073	0.0038
CDC42EP3	CDC42 effector protein (Rho GTPase binding) 3	428577	chr3:33020043-33046716	3.94248	11.2483	2.8531	1.51253	0.00195
CDH13	cadherin 13, H-cadherin (heart)	414849	chr11:17903675-18203582	7.71822	20.5605	2.66389	1.41354	0.00355
CHAC1	ChaC, cation transport regulator homolog 1 (E. coli)	423209	chr5:26595605-26597740	412.323	103.536	0.251104	-1.99364	0.0001
CHSY1	chondroitin sulfate synthase 1	415521	chr10:19686849-19742206	59.9488	133.232	2.22243	1.15214	0.0277
CIDEA	cell death-inducing DFFA-like effector a	768659	chr2:99613622-99626801	93.1747	199.297	2.13896	1.09691	0.0335
CMPK2	cytidine monophosphate (UMP-CMP) kinase 2, mitochondrial	421921	chr3:97868952-97875968	4.22564	9.71751	2.29965	1.20142	0.015
CNTNAP1	contactin associated protein 1	428309	chr27:4643209-4647919	10.2753	4.45463	0.433528	-1.2058	0.03905
COBL	cordon-bleu homolog (mouse)	420949	chr2:83340697-83492330	8.32319	18.381	2.20841	1.14301	0.01875
COL28A1	collagen, type XXVIII, alpha 1	420576	chr2:24669964-24737605	11.4529	24.7103	2.15756	1.1094	0.0142
COPS2	COP9 constitutive photomorphogenic homolog subunit 2 (Arabidopsis)	430917	chr10:11986952-12012894	5.65334	12.6702	2.24119	1.16426	0.0183
CORO2B	coronin, actin binding protein, 2B	415561	chr10:21378774-21406155	11.959	5.63192	0.470936	-1.0864	0.04145
CTHRC1	collagen triple helix repeat containing 1	420262	chr2:134845309-134872006	13.3631	3.18451	0.238306	-2.06911	0.0018
CYP21	cytochrome P450, family 21, subfamily A, polypeptide 2	429828	chr16:28276-30162	436.594	144.764	0.331576	-1.59259	0.03695
DHRS13	dehydrogenase/reductase (SDR family) member 13	100858939	chr19:5843347-5844610	124.99	58.3161	0.466566	-1.09985	0.04135
ECHS1	enoyl CoA hydratase, short chain, 1, mitochondrial	770828	chr6:10495422-10495814	4514.96	2134.66	0.472797	-1.08071	0.02115
EEF1A2	eukaryotic translation elongation factor 1 alpha 2	419244	chr20:8992661-9006381	40.5064	18.2873	0.451467	-1.14731	0.0183
ELN	elastin (supravalvular aortic stenosis, Williams-Beuren syndrome)	396441	chr19:728348-748055	67.4199	33.5077	0.497	-1.00868	0.0382
ELTD1	EGF, latrophilin and seven transmembrane domain containing 1	424546	chr8:19224975-19302260	7.75467	16.9709	2.18847	1.12993	0.01535
EMC2	ER membrane protein complex subunit 2	420273	chr2:137539935-137577284	8.89317	19.0203	2.13875	1.09677	0.03345
EMILIN2	elastin microfibril interfacer 2	421058	chr2:104160588-104200375	51.1141	22.2561	0.43542	-1.19952	0.01475
ERG	v-ets erythroblastosis virus E26 oncogene homolog	374146	chr1:111023270-111090947	6.64934	15.7837	2.37372	1.24715	0.00665
ESYT2	extended synaptotagmin-like protein 2	770608	chr2:9420144-9466289	4.69713	10.2829	2.18919	1.1304	0.0199
EX-FABP		N	chr17:881077-884042	130.21	44.6341	0.342786	-1.54462	0.00215
EXOC6			chr6:21728558-21821187	3.19947	61.7624	19.3039	4.27082	5e-05
FADS2	fatty acid desaturase 2	423122	chr5:17986928-18006435	10.7439	25.3426	2.35879	1.23805	0.0084
FAM89A		N	chr3:42485136-42491662	32.407	125.227	3.8642	1.95017	5e-05
FGL2	fibrinogen-like 2	768821	chr1:13645221-13760794	10.773	46.1565	4.28446	2.09911	5e-05
FNDC1	fibronectin type III domain containing 1	421589	chr3:47662618-47702596	23.7454	5.87923	0.247594	-2.01395	0.0003
FOSL2	FOS-like antigen 2	421416	chr3:28583600-28594279	8.64665	17.0145	1.96776	0.976552	0.0335
FSTL3	follistatin-like 3 (secreted glycoprotein)	770427	chr28:2232165-2237012	38.7871	14.7813	0.381088	-1.3918	0.0254
FXYD6	FXYD domain containing ion transport regulator 6	770406	chr24:5523891-5524532	8008.02	2833.21	0.353797	-1.49901	0.0054
GGA.30303		N	chr10:1728148-1728832	45.6513	13.2173	0.289527	-1.78823	0.0187
GGA.47846		N	chr15:8172115-8192840	2306.63	739.105	0.320426	-1.64194	0.0008
GGA.5954		N	chr6:18903419-18907886	2958	6391.17	2.16064	1.11146	0.04315
gga-let-7j	microRNA let-7j	777866	chr26:1438223-1442779	138.532	55.2027	0.398483	-1.32741	0.00645
gga-mir-365-2	microRNA mir-365-2	777902	chr18:6421230-6440309	42.5919	96.2644	2.26016	1.17642	0.01065
GLT8D2	glycosyltransferase 8 domain containing 2	418085	chr1:56725400-56752171	9.80167	23.5229	2.39989	1.26297	0.04225
GOLT1B	golgi transport 1B	418192	chr1:67494710-67507298	5.3736	11.5013	2.14033	1.09784	0.02095
GPR37L1	G protein-coupled receptor 37 like 1	421176	chr26:345148-348337	16.4692	5.76374	0.349971	-1.51469	0.0304
H4-I		N	chr1:49951469-49951781	43.1157	0	0	#NUM!	0.00805
HAPLN3	hyaluronan and proteoglycan link protein 3	415495	chr10:14730355-14732868	73.0447	20.4958	0.280593	-1.83345	0.00255
HNRNPA3	heterogeneous nuclear ribonucleoprotein A3	424236	chr7:16926292-17243208	34.2841	70.6954	2.06205	1.04408	0.0408
HOXB5	homeobox B5	425096	chr27:3578953-3791497	34.0185	113.316	3.33101	1.73596	0.00705
HSPH1	heat shock 105kDa/110kDa protein 1	418917	chr1:179284285-179306841	7.81575	18.2555	2.33573	1.22387	0.0094
IFITM5	interferon induced transmembrane protein 5	422992	chr5:1620303-1621805	47.5272	20.8232	0.438132	-1.19056	0.02415
INF2	inverted formin, FH2 and WH2 domain containing	423492	chr5:54008832-54048019	14.1892	29.84	2.10301	1.07245	0.0206
IPO7	importin 7	423046	chr5:10326763-10361501	5.32524	14.1652	2.66001	1.41143	0.03025
ISLR	immunoglobulin superfamily containing leucine-rich repeat	769957	chr10:3468137-3470339	318.873	107.868	0.338279	-1.56372	0.001
ITGA11	integrin, alpha 11	415560	chr10:21326865-21361156	67.6214	29.2774	0.432961	-1.20769	0.0083
JDP2	Jun dimerization protein 2	423363	chr5:40677138-40682336	222.128	109.11	0.491203	-1.02561	0.025
LAPTM4B	lysosomal protein transmembrane 4 beta	770893	chr2:132191109-132286928	9.79837	4.2103	0.429694	-1.21862	0.0388
LGALS8	lectin, galactoside-binding, soluble, 8	430948	chr3:39204172-39289720	4.49644	10.9579	2.43702	1.28512	0.03265
LRP12	low density lipoprotein receptor-related protein 12	420267	chr2:135549054-135578141	5.10503	11.1754	2.1891	1.13034	0.03765
LRRFIP2	leucine rich repeat (in FLII) interacting protein 2	420759	chr2:49100007-49141360	4.38822	10.6241	2.42105	1.27563	0.01155
MFAP5	microfibrillar associated protein 5	418256	chr1:79055270-79080701	189.334	88.2063	0.465877	-1.10198	0.03035
MGLL	monoglyceride lipase	416024	chr12:9867571-9923822	39.8864	14.195	0.355886	-1.49051	0.0022
MOBKL3	MOB family member 4, phocein	429007	chr7:11240054-11250148	4.9326	10.1305	2.05379	1.03829	0.0298
MRPS2	mitochondrial ribosomal protein S2	417140	chr17:8403031-8403858	361.813	150.202	0.415137	-1.26834	0.0197
MRPS6	mitochondrial ribosomal protein S6	427978	chr1:109133968-109153016	5.64041	13.8053	2.44757	1.29135	0.00875
MSC	musculin	420179	chr2:121960190-121962041	43.2327	12.9611	0.299799	-1.73793	0.002
MSMB	microseminoprotein, beta-	423773	chr6:18914140-18918102	44.7529	92.6451	2.07015	1.04973	0.03065
MSRB3	methionine sulfoxide reductase B3	417833	chr1:35852411-35932634	9.83491	22.3846	2.27604	1.18652	0.013
MT3	metallothionein 3	770592	chr11:2100506-2104218	5326.45	1354.51	0.254299	-1.9754	0.00195
MTFP1	mitochondrial fission process 1	417007	chr15:11136933-11137478	1210.52	332.352	0.274553	-1.86484	0.0032
NEXN	nexilin (F actin binding protein)	424552	chr8:19591029-19643016	5.56274	21.997	3.95435	1.98344	0.009
NOG	noggin	373912	chr18:6194496-6195168	15.6252	2.73872	0.175276	-2.5123	0.0333
NPPB	natriuretic peptide B	395765	chr21:5577062-5579681	78.9	367.5	4.65779	2.21965	0
OSR2	odd-skipped related 2 (Drosophila)	771523	chr2:132808726-132811489	98.0255	41.3273	0.421597	-1.24606	0.0322
PAQR7	progestin and adipoQ receptor family member VII	425505	chr23:3547423-3549272	28.2909	10.2786	0.363318	-1.46069	0.01805
PCOLCE2	procollagen C-endopeptidase enhancer 2	429124	chr9:11641263-11661922	37.7366	17.4252	0.461759	-1.11479	0.021
PI16	peptidase inhibitor 16	419818	chr26:1429577-1437573	158.078	64.594	0.408621	-1.29116	0.00545
PLTP	phospholipid transfer protein	428164	chr20:10491965-10496062	61.4262	26.9179	0.438215	-1.19029	0.0156
PPP3CB	protein phosphatase 3, catalytic subunit, beta isozyme	378890	chr6:17231987-17276355	4.78493	9.57386	2.00084	1.0006	0.03925
PPYR1	pancreatic polypeptide receptor 1	428955	chr6:18931200-18974213	7.0795	14.8593	2.09892	1.06965	0.0496
PRKAR2B	protein kinase, cAMP-dependent, regulatory, type II, beta	769420	chr1:15442591-15523804	12.1979	28.9777	2.37563	1.24831	0.0231
PTGES	prostaglandin E synthase	417193	chr17:6231793-6236172	48.8591	22.689	0.464376	-1.10663	0.0281
PTPLA	protein tyrosine phosphatase-like (proline instead of catalytic arginine), member A	420518	chr2:19612432-19630043	3.67771	9.85604	2.67994	1.4222	0.02555
PTPN18		N	chr1:13536774-13607575	6.12496	15.2222	2.48527	1.3134	0.01055
RNaseP_nuc		N	chr8:6937917-6938239	2360.76	186.846	0.0791465	-3.65933	5e-05
ROCK1	Rho-associated, coiled-coil containing protein kinase 1	373970	chr2:105320967-105400353	13.8152	33.8257	2.44844	1.29186	0.0066
ROCK2	Rho-associated, coiled-coil containing protein kinase 2	374182	chr3:100058047-100115191	3.24644	10.1312	3.12071	1.64187	0.00435
RPL3L	ribosomal protein L3-like	416542	chr14:6161680-6169037	15.1591	5.78567	0.381663	-1.38963	0.0227
RPS11	ribosomal protein S11	419049	chr1:199344201-199346747	99228.2	34871	0.351422	-1.50872	0.03315
RPS27L	ribosomal protein S27-like	415372	chr13:15498989-15525594	936573	162706	0.173725	-2.52512	5e-05
RPS29	ribosomal protein S29	776054	chr5:60156590-60157091	165451	68080.3	0.411483	-1.28109	0.0179
RTN4RL2	reticulon 4 receptor-like 2	425201	chr5:18195207-18196771	53.7389	24.0616	0.44775	-1.15923	0.0413
RWDD4	RWD domain containing 4	428749	chr4:41181097-41190677	10.9399	23.1106	2.11251	1.07896	0.04595
SCARA5	scavenger receptor class A, member 5 (putative)	771061	chr3:107937041-107957394	600.202	202.259	0.336985	-1.56924	0.0005
SCP2	sterol carrier protein 2	396550	chr8:25282803-25294931	34.6194	81.5961	2.35695	1.23692	0.0089
SEC23A	Sec23 homolog A (S. cerevisiae)	423335	chr5:39960512-39986801	4.59507	10.2628	2.23344	1.15927	0.016
SEMA6D	sema domain, transmembrane domain (TM), and cytoplasmic domain, (semaphorin) 6D	415430	chr10:11364386-11382232	9.18934	20.3075	2.2099	1.14398	0.02965
SERPINE2	serpin peptidase inhibitor, clade E (nexin, plasminogen activator inhibitor type 1), member 2	424805	chr9:9384815-9409405	13.2678	29.1271	2.19532	1.13443	0.01875
SLCO2A1	solute carrier organic anion transporter family, member 2A1	424862	chr9:5597799-5622487	20.1524	9.11259	0.452184	-1.14502	0.0215
SNORA31		N	chr1:172044304-172048444	0	587.107	#DIV/0!	#DIV/0!	0.0013
SNORA62		N	chr2:44378630-44383329	0	54.9099	#DIV/0!	#DIV/0!	0.00895
SNORA69		N	chr4:16633034-16635393	0	211.711	#DIV/0!	#DIV/0!	0.00355
SNORA7		N	chr12:20121840-20127100	1229.56	195.928	0.159348	-2.64975	0.01815
SNORA71		N	chr10:706999-709787	811.643	0	0	#NUM!	0.002
SNORA73		N	chr23:2476546-2476751	1912.03	277.25	0.145003	-2.78585	0.02815
SNORD15		N	chr1:200048697-200055874	0	219.624	#DIV/0!	#DIV/0!	0.01115
SNRK	SNF related kinase	420675	chr2:41031874-41071308	4.85677	11.669	2.40263	1.26461	0.0072
SOD3	superoxide dismutase 3, extracellular	422810	chr4:76173713-76181929	718.749	257.069	0.357662	-1.48333	0.00595
SSFA2	sperm specific antigen 2	424118	chr7:15247734-15288717	4.23408	9.65316	2.27987	1.18895	0.01835
STK39	serine threonine kinase 39	101751124	chr7:20566199-20641078	3.55817	13.4677	3.78501	1.9203	0.00035
TAB3	TGF-beta activated kinase 1/MAP3K7 binding protein 3	418588	chr1:119178908-119193974	4.11611	9.9205	2.41016	1.26913	0.01505
TBC1D4	TBC1 domain family, member 4	428062	chr1:159168503-159277951	7.58602	15.5765	2.05332	1.03796	0.0239
TBPGL			chr1:200854111-200855976	18.5251	5.27323	0.284653	-1.81272	0.00415
TNXB	tenascin XB	396106	chr16:18968-27906	57.7004	23.9114	0.414406	-1.27088	0.00725
TPST1	tyrosylprotein sulfotransferase 1	417546	chr19:4961591-4986163	82.1674	39.8047	0.484434	-1.04563	0.0396
UQCRB	ubiquinol-cytochrome c reductase binding protein	420326	chr2:131585911-131590300	53.5436	111.675	2.08568	1.06052	0.02435
UTRN	utrophin	421610	chr3:47837515-48157911	6.75778	14.2662	2.11108	1.07798	0.01795
WDR76	WD repeat domain 76	426208	chr10:22072737-22080230	12.6363	5.18422	0.410264	-1.28538	0.04655
WNT16	wingless-type MMTV integration site family, member 16	427856	chr1:25031756-25044964	25.0327	6.96654	0.278298	-1.8453	5e-05
XPOT	exportin, tRNA (nuclear export receptor for tRNAs)	417824	chr1:35468802-35494535	5.04474	10.9632	2.17319	1.11982	0.024
YAP1	Yes-associated protein 1	396171	chr1:186965362-187051503	12.2624	24.2388	1.97668	0.983077	0.03265
ZMYM6NB	ZMYM6 neighbor	100857984	chr23:4731859-4732239	7690.22	1969.54	0.25611	-1.96517	0.0001
ZNF277	zinc finger protein 277	427859	chr1:28774071-28828823	7.01071	14.7263	2.10054	1.07076	0.0315
EMILIN2	N	N	chr2:104160588-104200375	51.1141	22.2561	0.43542	-1.19952	0.01475
ENSGALG00000000549	N	N	chr11:20819210-20820758	128.344	299.457	2.33324	1.22233	0.04925
ENSGALG00000000549	N	N	chr11:20819210-20820758	128.344	299.457	2.33324	1.22233	0.04925
ENSGALG00000000584	N	N	chr26:381545-404850	27.6842	12.3411	0.445781	-1.16559	0.01355
ENSGALG00000000584	N	N	chr26:381545-404850	27.6842	12.3411	0.445781	-1.16559	0.01355
ENSGALG00000000626	N	N	chr28:868721-870059	1194.88	238.105	0.199271	-2.3272	0.0027
ENSGALG00000000626	N	N	chr28:868721-870059	1194.88	238.105	0.199271	-2.3272	0.0027
ENSGALG00000000965	N	N	chr18:547487-570055	12955.8	1880.9	0.145178	-2.7841	5e-05
ENSGALG00000000965	N	N	chr18:547487-570055	12955.8	1880.9	0.145178	-2.7841	5e-05
ENSGALG00000001650	N	N	chr8:4301208-4306409	11.5934	3.69544	0.318754	-1.64949	0.0299
ENSGALG00000001650	N	N	chr8:4301208-4306409	11.5934	3.69544	0.318754	-1.64949	0.0299
ENSGALG00000005208	N	N	chr8:12344635-12348965	12.055	29.376	2.43683	1.28501	0.0068
ENSGALG00000005208	N	N	chr8:12344635-12348965	12.055	29.376	2.43683	1.28501	0.0068
ENSGALG00000005734	N	N	chr6:18570745-18572407	240.958	870.14	3.61117	1.85247	0.0001
ENSGALG00000005734	N	N	chr6:18570745-18572407	240.958	870.14	3.61117	1.85247	0.0001
ENSGALG00000005747	N	N	chr4:2422106-2425304	26.7282	8.54254	0.319608	-1.64563	0.00075
ENSGALG00000005747	N	N	chr4:2422106-2425304	26.7282	8.54254	0.319608	-1.64563	0.00075
ENSGALG00000006407	N	N	chr5:14153117-14163173	5.31476	11.2312	2.11321	1.07944	0.0433
ENSGALG00000006407	N	N	chr5:14153117-14163173	5.31476	11.2312	2.11321	1.07944	0.0433
ENSGALG00000007498	N	N	chr15:10187392-10188374	26.1937	5.21978	0.199276	-2.32716	0.02225
ENSGALG00000007498	N	N	chr15:10187392-10188374	26.1937	5.21978	0.199276	-2.32716	0.02225
ENSGALG00000008054	N	N	chr10:21409960-21435052	24.1846	47.7462	1.97424	0.981297	0.0474
ENSGALG00000008054	N	N	chr10:21409960-21435052	24.1846	47.7462	1.97424	0.981297	0.0474
ENSGALG00000008543	N	N	chr3:4222703-4225137	33.7427	16.3165	0.483556	-1.04824	0.0446
ENSGALG00000008543	N	N	chr3:4222703-4225137	33.7427	16.3165	0.483556	-1.04824	0.0446
ENSGALG00000008755	N	N	chr1:23830339-23864106	40.9374	88.7142	2.16707	1.11575	0.034
ENSGALG00000008755	N	N	chr1:23830339-23864106	40.9374	88.7142	2.16707	1.11575	0.034
ENSGALG00000009524	N	N	chr2:23530809-23569602	8358.93	0	0	#NUM!	0.0027
ENSGALG00000009524	N	N	chr2:23530809-23569602	8358.93	0	0	#NUM!	0.0027
ENSGALG00000011617	N	N	chr18:9861148-9863637	44765.2	17674.8	0.394833	-1.34068	0.0438
ENSGALG00000011617	N	N	chr18:9861148-9863637	44765.2	17674.8	0.394833	-1.34068	0.0438
ENSGALG00000012021	N	N	chr5:57516333-57526370	123.515	246.688	1.99723	0.998001	0.03305
ENSGALG00000012021	N	N	chr5:57516333-57526370	123.515	246.688	1.99723	0.998001	0.03305
ENSGALG00000013233	N	N	chr7:19023133-19072887	4.64444	11.4914	2.47423	1.30698	0.01385
ENSGALG00000013233	N	N	chr7:19023133-19072887	4.64444	11.4914	2.47423	1.30698	0.01385
ENSGALG00000014864	N	N	chr3:63827738-63840675	6.61578	14.2225	2.14978	1.10419	0.02125
ENSGALG00000014864	N	N	chr3:63827738-63840675	6.61578	14.2225	2.14978	1.10419	0.02125
ENSGALG00000016150	N	N	chr2:154048789-154050148	37.3786	15.4415	0.413111	-1.2754	0.0257
ENSGALG00000016150	N	N	chr2:154048789-154050148	37.3786	15.4415	0.413111	-1.2754	0.0257
ENSGALG00000016441	N	N	chr3:99376507-99383681	55.0014	28.3202	0.5149	-0.957637	0.0487
ENSGALG00000016441	N	N	chr3:99376507-99383681	55.0014	28.3202	0.5149	-0.957637	0.0487
ENSGALG00000017168	N	N	chr1:184807558-184809644	30.9248	9.43708	0.305162	-1.71235	0.0068
ENSGALG00000017168	N	N	chr1:184807558-184809644	30.9248	9.43708	0.305162	-1.71235	0.0068
ENSGALG00000020429	N	N	chr5:37533510-37914164	79.4107	16.8969	0.212779	-2.23257	0.01225
ENSGALG00000020429	N	N	chr5:37533510-37914164	79.4107	16.8969	0.212779	-2.23257	0.01225
ENSGALG00000020719	N	N	chr14:14596181-14603834	30.9045	10.2084	0.330321	-1.59806	0.0026
ENSGALG00000020719	N	N	chr14:14596181-14603834	30.9045	10.2084	0.330321	-1.59806	0.0026
ENSGALG00000021833	N	N	chr2:32584270-32588791	1.05791	11.2702	10.6533	3.41322	0.03705
ENSGALG00000021833	N	N	chr2:32584270-32588791	1.05791	11.2702	10.6533	3.41322	0.03705
ENSGALG00000022932	N	N	chr4:92079879-92084931	5.00282	15.8957	3.17735	1.66782	0.0449
ENSGALG00000022932	N	N	chr4:92079879-92084931	5.00282	15.8957	3.17735	1.66782	0.0449
ENSGALG00000023303	N	N	chr3:27086858-27094638	220.9	44.4162	0.201069	-2.31424	0.01195
ENSGALG00000023303	N	N	chr3:27086858-27094638	220.9	44.4162	0.201069	-2.31424	0.01195
ENSGALG00000023472	N	N	chr11:20706686-20707412	50.3125	19.5432	0.388436	-1.36425	0.0343
ENSGALG00000023472	N	N	chr11:20706686-20707412	50.3125	19.5432	0.388436	-1.36425	0.0343
ENSGALG00000023675	N	N	chr8:7381937-7383131	781.247	259.846	0.332604	-1.58812	0.00125
ENSGALG00000023675	N	N	chr8:7381937-7383131	781.247	259.846	0.332604	-1.58812	0.00125
ENSGALG00000023973	N	N	chr27:2906871-2907182	442660	88640.4	0.200245	-2.32016	5e-05
ENSGALG00000023973	N	N	chr27:2906871-2907182	442660	88640.4	0.200245	-2.32016	5e-05
ENSGALG00000024165	N	N	chr24:4226677-4228991	337.642	154.776	0.458403	-1.12531	0.0322
ENSGALG00000024165	N	N	chr24:4226677-4228991	337.642	154.776	0.458403	-1.12531	0.0322
New 67	N	N	chr20:9332153-9332284	8638.19	0	0	#NUM!	0.00085
New1	N	N	chr4:642-3502	0	13.4283	#DIV/0!	#DIV/0!	0.00475
New10	N	N	chr5:62202877-62205912	1.3735	10.3107	7.50688	2.90821	0.0008
New11	N	N	chr7:30109049-30113286	4.61646	22.8156	4.94223	2.30516	5e-05
New12	N	N	chr1:110437472-110443724	3.09523	12.2131	3.94578	1.98031	0.00025
New13	N	N	chr2:46956489-47011997	42.3294	104.705	2.47358	1.3066	0.00655
New14	N	N	chr1:171658130-171662205	12.1599	29.2893	2.40868	1.26824	0.0076
New15	N	N	chr7:12883912-12985942	14.7138	34.8749	2.37022	1.24502	0.04085
New16	N	N	chr3:42403515-42425228	6.91676	14.966	2.16373	1.11352	0.0211
New17	N	N	chr5:26705325-26720415	11.4285	23.8288	2.08503	1.06007	0.02345
New18	N	N	chr2:134726552-134728565	13.6498	27.1499	1.98903	0.992067	0.04335
New19	N	N	chr1:199316996-199318444	247.935	127.35	0.513643	-0.961163	0.04575
New2	N	N	chr12:20427327-20427652	0	15.0833	#DIV/0!	#DIV/0!	0.00475
New20	N	N	chr11:1690572-1691416	433.002	209.687	0.484263	-1.04614	0.02685
New21	N	N	chr3:107798406-107800521	15.3838	7.43254	0.483141	-1.04948	0.0443
New22	N	N	chr1:193414477-193416129	51.901	25.0468	0.482588	-1.05114	0.03095
New23	N	N	chr3:69734364-69736813	22.326	10.2892	0.460862	-1.11759	0.0245
New24	N	N	chr25:1695979-1696656	75.2362	34.4111	0.457374	-1.12855	0.0319
New25	N	N	chr2:1731977-1735118	10.2869	4.54134	0.441468	-1.17962	0.0266
New26	N	N	chr1:69748954-69750442	13.0545	5.59325	0.428454	-1.22279	0.0355
New27	N	N	chr13:13087005-13087628	142.331	59.3439	0.416943	-1.26208	0.0112
New28	N	N	chr3:4314535-4314917	261.785	107.243	0.409661	-1.2875	0.021
New29	N	N	chr14:15581100-15581552	86.7823	34.6458	0.399227	-1.32472	0.02675
New3	N	N	chr2:509405-509722	0	20.7319	#DIV/0!	#DIV/0!	0.0031
New30	N	N	chr4:80371253-80372104	27.099	10.4628	0.386095	-1.37297	0.02175
New31	N	N	chr2:3896042-3896989	25.2346	9.25058	0.366583	-1.44779	0.0314
New32	N	N	chr10:7562435-7564988	12.6211	4.61208	0.365426	-1.45235	0.0083
New33	N	N	chr12:2670854-2670972	826439	301839	0.365228	-1.45313	0.00375
New34	N	N	chr1:79542908-79544907	36.2072	13.1406	0.362928	-1.46225	0.02525
New35	N	N	chr11:1694547-1695628	1392.91	502.507	0.360761	-1.47089	0.0023
New36	N	N	chr6:35237386-35237713	564.057	198.385	0.351711	-1.50754	0.00955
New37	N	N	chr13:10242875-10243582	109.021	38.1743	0.350155	-1.51393	0.01835
New38	N	N	chr9:24535684-24535931	2038.56	711.991	0.349262	-1.51762	0.0198
New39	N	N	chr4:13410686-13414057	28.0983	9.79908	0.348743	-1.51976	0.0027
New4	N	N	chr3:49150740-49151041	0	28.9933	#DIV/0!	#DIV/0!	0.0031
New40	N	N	chr25:1418612-1419251	133322	46022.9	0.345201	-1.53449	0.0167
New41	N	N	chr8:29942695-29945790	13.8342	4.75512	0.343722	-1.54069	0.00375
New42	N	N	chr4:1769368-1769518	30374.7	10266.8	0.338005	-1.56488	0.01485
New43	N	N	chr8:26512005-26512428	66.5254	21.5277	0.323601	-1.62771	0.0216
New44	N	N	chr21:4896630-4898973	291.703	93.929	0.322002	-1.63486	0.00065
New45	N	N	chr2:133515675-133569264	27.9943	8.40034	0.300073	-1.73661	0.01475
New46	N	N	chr6:26852747-26853404	26.6129	7.92943	0.297954	-1.74684	0.01385
New47	N	N	chr27:3311689-3312104	1479.15	437.138	0.295533	-1.75861	0.03615
New48	N	N	chr5:53555285-53555573	1704.22	502.851	0.295062	-1.76091	0.0027
New49	N	N	chr5:55441882-55442144	649.029	191.213	0.294614	-1.7631	0.04235
New5	N	N	chr1:155956690-155956939	0	62.1052	#DIV/0!	#DIV/0!	0.0135
New50	N	N	chr24:211309-211451	14370.9	4117.2	0.286496	-1.80341	0.03845
New51	N	N	chr6:35237012-35237304	3632.27	1028.85	0.283253	-1.81984	0.01905
New52	N	N	chr28:952566-952832	1157.01	325.99	0.281752	-1.8275	0.00985
New53	N	N	chr4:13406039-13409643	12.2453	3.43515	0.280528	-1.83378	0.00115
New54	N	N	chr10:1719927-1721380	407.054	110.347	0.271087	-1.88317	5e-05
New55	N	N	chr21:5803460-5804343	309.582	80.2078	0.259084	-1.94851	0.04535
New56	N	N	chr3:31532657-31532911	3283.26	815.675	0.248434	-2.00906	0.00145
New57	N	N	chr5:52681525-52686844	13.3895	3.05708	0.228319	-2.13088	0.00675
New58	N	N	chr20:1183592-1183958	90.5443	20.5522	0.226985	-2.13933	0.0193
New59	N	N	chr27:4611221-4612084	201.64	45.2664	0.224491	-2.15527	0.00805
New6	N	N	chr6:36314355-36314603	0	87.1889	#DIV/0!	#DIV/0!	0.00475
New60	N	N	chr18:9198543-9198839	7840.57	1460.3	0.186249	-2.42469	5e-05
New61	N	N	chr2:135989001-136084511	27.7483	5.15304	0.185707	-2.4289	0.0285
New62	N	N	chr1:81635736-81636048	437.588	70.4932	0.161095	-2.63402	0.00215
New63	N	N	chr19:6818884-6819043	5903.18	608.007	0.102997	-3.27933	0.0323
New64	N	N	chr11:1161344-1161523	2961	284.745	0.0961651	-3.37834	0.04005
New65	N	N	chr11:21437453-21437830	14.7725	0	0	#NUM!	0.00085
New66	N	N	chr2:44847918-44848126	778.289	0	0	#NUM!	0.00045
New7	N	N	chr22:2196834-2197061	0	166.274	#DIV/0!	#DIV/0!	0.00235
New8	N	N	chr1:174972077-174972198	0	23253.6	#DIV/0!	#DIV/0!	5e-05
New9	N	N	chr1:199273929-199274032	0	110765	#DIV/0!	#DIV/0!	0.0063
