# Supplementary material for: Integrated analysis of microRNA and mRNA expression profiles in abdominal adipose tissues in chickens
Source: Sci Rep. 2015 Nov 4;5:16132. doi: 10.1038/srep16132 (PMC4632014; doi:10.1038/srep16132)
Supplement: Supplementary Table S5 [file srep16132-s5.xls]

## Sheet: Sheet1
Table S5. Integrated analysis of miRNA and mRNA expression profile
miRNA ID	Transcript ID	Gene ID	Symbol	TargetScan	miRanda	Total	miR_name	up/down	log2(fold_change SY6/DZ6))	pvalue(chi_square_2x2)	pvalue(fisher_test)	HAbF	LAbF	gene	HAbF	LAbF	log2(fold_change)	test_stat	pvalue	significant
tgu-miR-456-3p_R+1	ENSGALT00000031388	769665	CHAD	1	1	2	gga-miR-456-3p_1ss22AT	down	-0.83085	0.025106	0.0292842	39.4286	22.1667	CHAD	302.039	95.5224	-1.66082	-3.01938	0.00245	yes
tgu-miR-456-3p_R+1	ENSGALT00000018958	423492	INF2	1	1	2	gga-miR-456-3p_1ss22AT	down	-0.83085	0.025106	0.0292842	39.4286	22.1667	INF2	14.1892	29.84	1.07245	2.24703	0.0206	yes
tgu-miR-181a-2-3p_1ss16CT	ENSGALT00000023632	418296	RBP5	1	1	2	tgu-miR-181a-2-3p_1ss16CT	down	-1.42397	0.021614	0.0281964	18	6.70833	RBP5	510.575	233.135	-1.13095	-5.78103	0.0147	yes
tgu-miR-181a-2-3p_1ss16CT	ENSGALT00000023632	418296	RBP5	1	1	2	gga-miR-181a-3p	down	-1.42397	0.021614	0.0281964	18	6.70833	RBP5	510.575	233.135	-1.13095	-5.78103	0.0147	yes
ola-let-7a_1ss9TG	ENSGALT00000004590	374135	CTGF	1	1	2	ola-let-7a_1ss9TG	up	1.76671	0.0016258	0.00294448	7.71429	26.25	CTGF	31.4909	62.9935	1.00027	2.16237	0.03255	yes
ola-let-7a_1ss9TG	ENSGALT00000004590	374135	CTGF	1	1	2	ola-let-7a_1ss9TG	up	1.76671	0.0016258	0.00294448	7.71429	26.25	CTGF	31.4909	62.9935	1.00027	2.16237	0.03255	yes
ola-let-7a_1ss9TG	ENSGALT00000012997	415560	ITGA11	1	1	2	ola-let-7a_1ss9TG	up	1.76671	0.0016258	0.00294448	7.71429	26.25	ITGA11	67.6214	29.2774	-1.20769	-2.62054	0.0083	yes
ola-let-7a_1ss9TG	ENSGALT00000012997	415560	ITGA11	1	1	2	ola-let-7a_1ss9TG	up	1.76671	0.0016258	0.00294448	7.71429	26.25	ITGA11	67.6214	29.2774	-1.20769	-2.62054	0.0083	yes
ola-let-7a_1ss9TG	ENSGALT00000022444	419310	SLMO2	1	1	2	ola-let-7a_1ss9TG	up	1.76671	0.0016258	0.00294448	7.71429	26.25	SLMO2	5.86593	11.9655	1.02844	0.999281	0.0315	yes
ola-let-7a_1ss9TG	ENSGALT00000022444	419310	SLMO2	1	1	2	ola-let-7a_1ss9TG	up	1.76671	0.0016258	0.00294448	7.71429	26.25	SLMO2	5.86593	11.9655	1.02844	0.999281	0.0315	yes
ola-let-7a_1ss9TG	ENSGALT00000033880	416950	SPECC1L	1	1	2	ola-let-7a_1ss9TG	up	1.76671	0.0016258	0.00294448	7.71429	26.25	SPECC1L	5.37083	10.581	0.978264	2.09557	0.03695	yes
ola-let-7a_1ss9TG	ENSGALT00000033880	416950	SPECC1L	1	1	2	ola-let-7a_1ss9TG	up	1.76671	0.0016258	0.00294448	7.71429	26.25	SPECC1L	5.37083	10.581	0.978264	2.09557	0.03695	yes
ola-let-7a_1ss9TG	ENSGALT00000020015	421610	UTRN	1	1	2	ola-let-7a_1ss9TG	up	1.76671	0.0016258	0.00294448	7.71429	26.25	UTRN	6.75778	14.2662	1.07798	2.32633	0.01795	yes
ola-let-7a_1ss9TG	ENSGALT00000020015	421610	UTRN	1	1	2	ola-let-7a_1ss9TG	up	1.76671	0.0016258	0.00294448	7.71429	26.25	UTRN	6.75778	14.2662	1.07798	2.32633	0.01795	yes
oan-miR-143-5p_L-1R+1	ENSGALT00000005949	422973	ANO5	1	1	2	oan-miR-143-5p_L-1R+1	up	0.736551	0.0048135	0.0053867	49.7143	82.8333	ANO5	4.20621	11.4632	1.44641	3.01225	0.0023	yes
oan-miR-143-5p_L-1R+1	ENSGALT00000028126	426074	ARL6IP5	1	1	2	oan-miR-143-5p_L-1R+1	up	0.736551	0.0048135	0.0053867	49.7143	82.8333	ARL6IP5	37.0991	72.7592	0.971746	1.17434	0.0386	yes
oan-miR-143-5p_L-1R+1	ENSGALT00000023632	418296	RBP5	1	1	2	oan-miR-143-5p_L-1R+1	up	0.736551	0.0048135	0.0053867	49.7143	82.8333	RBP5	510.575	233.135	-1.13095	-5.78103	0.0147	yes
oan-miR-143-5p_L-1R+1	ENSGALT00000018331	395109	RFTN1	1	1	2	oan-miR-143-5p_L-1R+1	up	0.736551	0.0048135	0.0053867	49.7143	82.8333	RFTN1	12.1697	30.9426	1.3463	2.8991	0.00405	yes
oan-miR-143-5p_L-1R+1	ENSGALT00000016500	423335	SEC23A	1	1	2	oan-miR-143-5p_L-1R+1	up	0.736551	0.0048135	0.0053867	49.7143	82.8333	SEC23A	4.59507	10.2628	1.15927	2.42437	0.016	yes
oan-miR-143-5p_L-1R+1	ENSGALT00000010452	424862	SLCO2A1	1	1	2	oan-miR-143-5p_L-1R+1	up	0.736551	0.0048135	0.0053867	49.7143	82.8333	SLCO2A1	20.1524	9.11259	-1.14502	-2.28816	0.0215	yes
oan-miR-143-5p_L-1R+1	ENSGALT00000026449	404774	SNTB1	1	1	2	oan-miR-143-5p_L-1R+1	up	0.736551	0.0048135	0.0053867	49.7143	82.8333	SNTB1	33.873	74.2882	1.133	2.44643	0.01225	yes
oan-miR-143-5p_L-1R+1	ENSGALT00000025309	418471	USP25	1	1	2	oan-miR-143-5p_L-1R+1	up	0.736551	0.0048135	0.0053867	49.7143	82.8333	USP25	6.7679	13.6177	1.0087	2.1632	0.03135	yes
oan-miR-143-3p_R+1	ENSGALT00000014357	427854	ATP6AP1	1	1	2	oan-miR-143-3p_R+1	down	-0.715478	0	2.61e-262	10810.3	6583.5	ATP6AP1	10.4947	20.6233	0.974623	1.20804	0.0403	yes
oan-miR-143-3p_R+1	ENSGALT00000027584	428075	B3GALTL	1	1	2	oan-miR-143-3p_R+1	down	-0.715478	0	2.61e-262	10810.3	6583.5	B3GALTL	17.087	34.8847	1.02969	2.20203	0.0264	yes
oan-miR-143-3p_R+1	ENSGALT00000012260	395154	DPYSL3	1	1	2	oan-miR-143-3p_R+1	down	-0.715478	0	2.61e-262	10810.3	6583.5	DPYSL3	92.3756	42.5521	-1.11828	-2.4061	0.0168	yes
oan-miR-143-3p_R+1	ENSGALT00000014039	417256	GTF2H4	1	1	2	oan-miR-143-3p_R+1	down	-0.715478	0	2.61e-262	10810.3	6583.5	GTF2H4	21.5166	9.53209	-1.17459	-2.47924	0.01515	yes
oan-miR-143-3p_R+1	ENSGALT00000006744	422992	IFITM5	1	1	2	oan-miR-143-3p_R+1	down	-0.715478	0	2.61e-262	10810.3	6583.5	IFITM5	47.5272	20.8232	-1.19056	-4.00278	0.02415	yes
oan-miR-143-3p_R+1	ENSGALT00000009633	416024	MGLL	1	1	2	oan-miR-143-3p_R+1	down	-0.715478	0	2.61e-262	10810.3	6583.5	MGLL	39.8864	14.195	-1.49051	-3.21756	0.0022	yes
oan-miR-143-3p_R+1	ENSGALT00000034033	424360	RGS1	1	1	2	oan-miR-143-3p_R+1	down	-0.715478	0	2.61e-262	10810.3	6583.5	RGS1	11.8351	31.9286	1.43178	2.81167	0.00895	yes
oan-miR-143-3p_R+1	ENSGALT00000012112	428418	YME1L1	1	1	2	oan-miR-143-3p_R+1	down	-0.715478	0	2.61e-262	10810.3	6583.5	YME1L1	5.46436	10.9223	0.999157	2.12562	0.033	yes
ipu-miR-338_R+1	ENSGALT00000028126	426074	ARL6IP5	1	1	2	ipu-miR-338_R+1	up	1.02975	0.020802	0.0186791	15.4286	31.5	ARL6IP5	37.0991	72.7592	0.971746	1.17434	0.0386	yes
ipu-miR-338_R+1	ENSGALT00000015306	417772	CAV2	1	1	2	ipu-miR-338_R+1	up	1.02975	0.020802	0.0186791	15.4286	31.5	CAV2	56.9939	165.998	1.54228	3.02509	0.00215	yes
ipu-miR-338_R+1	ENSGALT00000002636	416161	CCNG1	1	1	2	ipu-miR-338_R+1	up	1.02975	0.020802	0.0186791	15.4286	31.5	CCNG1	9.06804	28.8268	1.66855	2.6579	0.00795	yes
ipu-miR-338_R+1	ENSGALT00000016846	422512	CCNG2	1	1	2	ipu-miR-338_R+1	up	1.02975	0.020802	0.0186791	15.4286	31.5	CCNG2	7.70277	16.6643	1.11331	2.3721	0.01945	yes
ipu-miR-338_R+1	ENSGALT00000003883	416801	MMP17	1	1	2	ipu-miR-338_R+1	up	1.02975	0.020802	0.0186791	15.4286	31.5	MMP17	33.9503	15.8644	-1.09763	-2.20259	0.0243	yes
ipu-miR-338_R+1	ENSGALT00000006564	419688	PNRC2	1	1	2	ipu-miR-338_R+1	up	1.02975	0.020802	0.0186791	15.4286	31.5	PNRC2	10.887	23.5916	1.11566	1.00341	0.0176	yes
ipu-miR-338_R+1	ENSGALT00000033985	424781	RNF7	1	1	2	ipu-miR-338_R+1	up	1.02975	0.020802	0.0186791	15.4286	31.5	RNF7	11.9422	23.997	1.00679	0.966989	0.03495	yes
ipu-miR-338_R+1	ENSGALT00000024710	421774	SEC63	1	1	2	ipu-miR-338_R+1	up	1.02975	0.020802	0.0186791	15.4286	31.5	SEC63	5.65624	13.2811	1.23146	2.62214	0.0101	yes
ipu-miR-338_R+1	ENSGALT00000007734	415430	SEMA6D	1	1	2	ipu-miR-338_R+1	up	1.02975	0.020802	0.0186791	15.4286	31.5	SEMA6D	9.18934	20.3075	1.14398	2.17779	0.02965	yes
ipu-miR-338_R+1	ENSGALT00000015038	395546	SFRP2	1	1	2	ipu-miR-338_R+1	up	1.02975	0.020802	0.0186791	15.4286	31.5	SFRP2	54.0029	22.2277	-1.28068	-2.19923	0.00835	yes
ipu-miR-338_R+1	ENSGALT00000026449	404774	SNTB1	1	1	2	ipu-miR-338_R+1	up	1.02975	0.020802	0.0186791	15.4286	31.5	SNTB1	33.873	74.2882	1.133	2.44643	0.01225	yes
ipu-miR-338_R+1	ENSGALT00000012527	422322	USP12P1	1	1	2	ipu-miR-338_R+1	up	1.02975	0.020802	0.0186791	15.4286	31.5	USP12P1	6.55615	13.2719	1.01746	2.18458	0.02665	yes
ipu-miR-338_R+1	ENSGALT00000021310	418167	USP18	1	1	2	ipu-miR-338_R+1	up	1.02975	0.020802	0.0186791	15.4286	31.5	USP18	11.3472	30.2252	1.41342	3.0122	0.00275	yes
ipu-miR-338_R+1	ENSGALT00000012112	428418	YME1L1	1	1	2	ipu-miR-338_R+1	up	1.02975	0.020802	0.0186791	15.4286	31.5	YME1L1	5.46436	10.9223	0.999157	2.12562	0.033	yes
hsa-miR-7641_R+12_1ss1TC	ENSGALT00000012112	428418	YME1L1	1	1	2	hsa-miR-7641_R+12_1ss1TC	down	-0.945162	0.023732	0.0234506	32.5714	16.9167	YME1L1	5.46436	10.9223	0.999157	2.12562	0.033	yes
gga-miR-99a-5p_R-1	ENSGALT00000025309	418471	USP25	1	1	2	gga-miR-99a-5p_R-1	down	-1.21407	0	3.87e-223	4128.86	1779.75	USP25	6.7679	13.6177	1.0087	2.1632	0.03135	yes
gga-miR-99a-3p_R+2	ENSGALT00000027584	428075	B3GALTL	1	1	2	gga-miR-99a-3p_R+2	up	1.11721	0.016433	0.0226881	13.7143	29.75	B3GALTL	17.087	34.8847	1.02969	2.20203	0.0264	yes
gga-miR-99a-3p_R+2	ENSGALT00000016846	422512	CCNG2	1	1	2	gga-miR-99a-3p_R+2	up	1.11721	0.016433	0.0226881	13.7143	29.75	CCNG2	7.70277	16.6643	1.11331	2.3721	0.01945	yes
gga-miR-99a-3p_R+2	ENSGALT00000020015	421610	UTRN	1	1	2	gga-miR-99a-3p_R+2	up	1.11721	0.016433	0.0226881	13.7143	29.75	UTRN	6.75778	14.2662	1.07798	2.32633	0.01795	yes
gga-miR-92-3p_R+1	ENSGALT00000017294	422547	ACSL1	1	1	2	gga-miR-92-3p_R+1	down	-1.01323	3.1525e-65	2.85e-66	1635.43	810.25	ACSL1	50.2076	181.082	1.85067	3.79974	0.00025	yes
gga-miR-92-3p_R+1	ENSGALT00000037443	395928	AKT1	1	1	2	gga-miR-92-3p_R+1	down	-1.01323	3.1525e-65	2.85e-66	1635.43	810.25	AKT1	9.93921	20.2772	1.02866	2.21183	0.02485	yes
gga-miR-92-3p_R+1	ENSGALT00000027584	428075	B3GALTL	1	1	2	gga-miR-92-3p_R+1	down	-1.01323	3.1525e-65	2.85e-66	1635.43	810.25	B3GALTL	17.087	34.8847	1.02969	2.20203	0.0264	yes
gga-miR-92-3p_R+1	ENSGALT00000003199	416784	C15H22ORF25	1	1	2	gga-miR-92-3p_R+1	down	-1.01323	3.1525e-65	2.85e-66	1635.43	810.25	C15H22ORF25	6.47795	15.7018	1.27732	2.68345	0.0067	yes
gga-miR-92-3p_R+1	ENSGALT00000004590	374135	CTGF	1	1	2	gga-miR-92-3p_R+1	down	-1.01323	3.1525e-65	2.85e-66	1635.43	810.25	CTGF	31.4909	62.9935	1.00027	2.16237	0.03255	yes
gga-miR-92-3p_R+1	ENSGALT00000015381	421340	DUSP10	1	1	2	gga-miR-92-3p_R+1	down	-1.01323	3.1525e-65	2.85e-66	1635.43	810.25	DUSP10	12.8869	25.625	0.991648	1.44614	0.03105	yes
gga-miR-92-3p_R+1	ENSGALT00000013522	768821	FGL2	1	1	2	gga-miR-92-3p_R+1	down	-1.01323	3.1525e-65	2.85e-66	1635.43	810.25	FGL2	10.773	46.1565	2.09912	4.00516	5e-05	yes
gga-miR-92-3p_R+1	ENSGALT00000014039	417256	GTF2H4	1	1	2	gga-miR-92-3p_R+1	down	-1.01323	3.1525e-65	2.85e-66	1635.43	810.25	GTF2H4	21.5166	9.53209	-1.17459	-2.47924	0.01515	yes
gga-miR-92-3p_R+1	ENSGALT00000011680	420472	KIF5B	1	1	2	gga-miR-92-3p_R+1	down	-1.01323	3.1525e-65	2.85e-66	1635.43	810.25	KIF5B	9.18555	18.7158	1.02682	2.22549	0.02575	yes
gga-miR-92-3p_R+1	ENSGALT00000020038	420759	LRRFIP2	1	1	2	gga-miR-92-3p_R+1	down	-1.01323	3.1525e-65	2.85e-66	1635.43	810.25	LRRFIP2	4.38822	10.6241	1.27564	2.52072	0.01155	yes
gga-miR-92-3p_R+1	ENSGALT00000009633	416024	MGLL	1	1	2	gga-miR-92-3p_R+1	down	-1.01323	3.1525e-65	2.85e-66	1635.43	810.25	MGLL	39.8864	14.195	-1.49051	-3.21756	0.0022	yes
gga-miR-92-3p_R+1	ENSGALT00000015714	422428	PALLD	1	1	2	gga-miR-92-3p_R+1	down	-1.01323	3.1525e-65	2.85e-66	1635.43	810.25	PALLD	5.34752	11.7906	1.1407	2.41077	0.0161	yes
gga-miR-92-3p_R+1	ENSGALT00000016002	417828	RASSF3	1	1	2	gga-miR-92-3p_R+1	down	-1.01323	3.1525e-65	2.85e-66	1635.43	810.25	RASSF3	11.58	23.808	1.03982	1.19158	0.0259	yes
gga-miR-92-3p_R+1	ENSGALT00000034033	424360	RGS1	1	1	2	gga-miR-92-3p_R+1	down	-1.01323	3.1525e-65	2.85e-66	1635.43	810.25	RGS1	11.8351	31.9286	1.43178	2.81167	0.00895	yes
gga-miR-92-3p_R+1	ENSGALT00000007734	415430	SEMA6D	1	1	2	gga-miR-92-3p_R+1	down	-1.01323	3.1525e-65	2.85e-66	1635.43	810.25	SEMA6D	9.18934	20.3075	1.14398	2.17779	0.02965	yes
gga-miR-92-3p_R+1	ENSGALT00000025152	396346	SOHO-1	1	1	2	gga-miR-92-3p_R+1	down	-1.01323	3.1525e-65	2.85e-66	1635.43	810.25	SOHO-1	25.2819	12.21	-1.05005	-3.84601	0.04665	yes
gga-miR-92-3p_R+1	ENSGALT00000021898	422719	SORBS2	1	1	2	gga-miR-92-3p_R+1	down	-1.01323	3.1525e-65	2.85e-66	1635.43	810.25	SORBS2	5.93947	18.7889	1.66148	3.46983	0.00055	yes
gga-miR-92-3p_R+1	ENSGALT00000017779	101751124	STK39	1	1	2	gga-miR-92-3p_R+1	down	-1.01323	3.1525e-65	2.85e-66	1635.43	810.25	STK39	3.55817	13.4677	1.9203	3.66493	0.00035	yes
gga-miR-92-3p_R+1	ENSGALT00000027535	418894	UFM1	1	1	2	gga-miR-92-3p_R+1	down	-1.01323	3.1525e-65	2.85e-66	1635.43	810.25	UFM1	5.04508	12.2819	1.28359	2.60147	0.0089	yes
gga-miR-7b_R+3	ENSGALT00000008191	424804	CUL3	1	1	2	gga-miR-7b_R+3	up	1.23269	0.0069866	0.011389	13.7143	32.2292	CUL3	6.74814	15.3223	1.18307	2.50858	0.0121	yes
gga-miR-7b_R+3	ENSGALT00000030447	768904	DPT	1	1	2	gga-miR-7b_R+3	up	1.23269	0.0069866	0.011389	13.7143	32.2292	DPT	59.4606	25.7148	-1.20933	-2.45153	0.01195	yes
gga-miR-7b_R+3	ENSGALT00000019065	421589	FNDC1	1	1	2	gga-miR-7b_R+3	up	1.23269	0.0069866	0.011389	13.7143	32.2292	FNDC1	23.7454	5.87923	-2.01395	-3.89388	0.0003	yes
gga-miR-7b_R+3	ENSGALT00000016803	423363	JDP2	1	1	2	gga-miR-7b_R+3	up	1.23269	0.0069866	0.011389	13.7143	32.2292	JDP2	222.128	109.11	-1.0256	-2.22685	0.025	yes
gga-miR-7b_R+3	ENSGALT00000006564	419688	PNRC2	1	1	2	gga-miR-7b_R+3	up	1.23269	0.0069866	0.011389	13.7143	32.2292	PNRC2	10.887	23.5916	1.11566	1.00341	0.0176	yes
gga-miR-7b_R+3	ENSGALT00000016139	417840	RAP1B	1	1	2	gga-miR-7b_R+3	up	1.23269	0.0069866	0.011389	13.7143	32.2292	RAP1B	19.2677	39.124	1.02187	1.01122	0.032	yes
gga-miR-7b_R+3	ENSGALT00000016002	417828	RASSF3	1	1	2	gga-miR-7b_R+3	up	1.23269	0.0069866	0.011389	13.7143	32.2292	RASSF3	11.58	23.808	1.03982	1.19158	0.0259	yes
gga-miR-7b_R+3	ENSGALT00000022444	419310	SLMO2	1	1	2	gga-miR-7b_R+3	up	1.23269	0.0069866	0.011389	13.7143	32.2292	SLMO2	5.86593	11.9655	1.02844	0.999281	0.0315	yes
gga-mir-6651-p5_1ss7TG	ENSGALT00000018958	423492	INF2	1	1	2	gga-mir-6651-p5_1ss7TG	up	2.42778	1.8829e-19	2.36e-21	27.4286	147.583	INF2	14.1892	29.84	1.07245	2.24703	0.0206	yes
gga-miR-3538_R-4	ENSGALT00000027597	418921	UBL3	1	1	2	gga-miR-3538_R-4	down	-4.28201	0	0	1373.14	70.5833	UBL3	6.33267	14.886	1.23307	0.911502	0.00985	yes
gga-miR-3538_R-4	ENSGALT00000027535	418894	UFM1	1	1	2	gga-miR-3538_R-4	down	-4.28201	0	0	1373.14	70.5833	UFM1	5.04508	12.2819	1.28359	2.60147	0.0089	yes
gga-miR-3535_L+1R-5	ENSGALT00000000310	419522	BNIP3L	1	1	2	gga-miR-3535_L+1R-5	down	-6.5025	0	0	1428	15.75	BNIP3L	4.38761	10.7307	1.29024	2.76208	0.00625	yes
gga-miR-3535_L+1R-5	ENSGALT00000012431	373931	EGR1	1	1	2	gga-miR-3535_L+1R-5	down	-6.5025	0	0	1428	15.75	EGR1	45.7937	114.393	1.32078	2.29143	0.01485	yes
gga-miR-3535_L+1R-5	ENSGALT00000036762	395315	GART	1	1	2	gga-miR-3535_L+1R-5	down	-6.5025	0	0	1428	15.75	GART	3.9561	10.2359	1.37148	2.64595	0.00625	yes
gga-miR-3535_L+1R-5	ENSGALT00000009633	416024	MGLL	1	1	2	gga-miR-3535_L+1R-5	down	-6.5025	0	0	1428	15.75	MGLL	39.8864	14.195	-1.49051	-3.21756	0.0022	yes
gga-miR-3528_R+6	ENSGALT00000005867	416240	CLINT1	1	1	2	gga-miR-3528_R+6	down	-3.87714	0.0079173	0.0113287	8.57143	0.583333	CLINT1	9.48194	20.789	1.13256	1.18758	0.01705	yes
gga-miR-3528_R+6	ENSGALT00000007504	415421	TMOD3	1	1	2	gga-miR-3528_R+6	down	-3.87714	0.0079173	0.0113287	8.57143	0.583333	TMOD3	12.358	30.5527	1.30585	2.54181	0.0103	yes
gga-miR-33-5p_R+1	ENSGALT00000014357	427854	ATP6AP1	1	1	2	gga-miR-33-5p_R+1	up	1.53225	0.012931	0.0191893	6.85714	19.8333	ATP6AP1	10.4947	20.6233	0.974623	1.20804	0.0403	yes
gga-miR-33-5p_R+1	ENSGALT00000004590	374135	CTGF	1	1	2	gga-miR-33-5p_R+1	up	1.53225	0.012931	0.0191893	6.85714	19.8333	CTGF	31.4909	62.9935	1.00027	2.16237	0.03255	yes
gga-miR-33-5p_R+1	ENSGALT00000008191	424804	CUL3	1	1	2	gga-miR-33-5p_R+1	up	1.53225	0.012931	0.0191893	6.85714	19.8333	CUL3	6.74814	15.3223	1.18307	2.50858	0.0121	yes
gga-miR-33-5p_R+1	ENSGALT00000013522	768821	FGL2	1	1	2	gga-miR-33-5p_R+1	up	1.53225	0.012931	0.0191893	6.85714	19.8333	FGL2	10.773	46.1565	2.09912	4.00516	5e-05	yes
gga-miR-33-5p_R+1	ENSGALT00000003883	416801	MMP17	1	1	2	gga-miR-33-5p_R+1	up	1.53225	0.012931	0.0191893	6.85714	19.8333	MMP17	33.9503	15.8644	-1.09763	-2.20259	0.0243	yes
gga-miR-33-5p_R+1	ENSGALT00000022902	395975	PACSIN2	1	1	2	gga-miR-33-5p_R+1	up	1.53225	0.012931	0.0191893	6.85714	19.8333	PACSIN2	4.19355	11.1914	1.41615	3.05259	0.0028	yes
gga-miR-33-5p_R+1	ENSGALT00000015714	422428	PALLD	1	1	2	gga-miR-33-5p_R+1	up	1.53225	0.012931	0.0191893	6.85714	19.8333	PALLD	5.34752	11.7906	1.1407	2.41077	0.0161	yes
gga-miR-33-5p_R+1	ENSGALT00000018780	420675	SNRK	1	1	2	gga-miR-33-5p_R+1	up	1.53225	0.012931	0.0191893	6.85714	19.8333	SNRK	4.85677	11.669	1.26461	2.71751	0.0072	yes
gga-miR-33-5p_R+1	ENSGALT00000021898	422719	SORBS2	1	1	2	gga-miR-33-5p_R+1	up	1.53225	0.012931	0.0191893	6.85714	19.8333	SORBS2	5.93947	18.7889	1.66148	3.46983	0.00055	yes
gga-miR-33-5p_R+1	ENSGALT00000020015	421610	UTRN	1	1	2	gga-miR-33-5p_R+1	up	1.53225	0.012931	0.0191893	6.85714	19.8333	UTRN	6.75778	14.2662	1.07798	2.32633	0.01795	yes
gga-miR-30e-5p_R+5	ENSGALT00000024095	421068	ABHD3	1	1	2	gga-miR-30e-5p_R+5	up	1.91334	0	0	1178.57	4439.46	ABHD3	4.35392	21.2962	2.29021	4.78182	5e-05	yes
gga-miR-30e-5p_R+5	ENSGALT00000005949	422973	ANO5	1	1	2	gga-miR-30e-5p_R+5	up	1.91334	0	0	1178.57	4439.46	ANO5	4.20621	11.4632	1.44641	3.01225	0.0023	yes
gga-miR-30e-5p_R+5	ENSGALT00000028126	426074	ARL6IP5	1	1	2	gga-miR-30e-5p_R+5	up	1.91334	0	0	1178.57	4439.46	ARL6IP5	37.0991	72.7592	0.971746	1.17434	0.0386	yes
gga-miR-30e-5p_R+5	ENSGALT00000025883	420259	ATP6V1C1	1	1	2	gga-miR-30e-5p_R+5	up	1.91334	0	0	1178.57	4439.46	ATP6V1C1	4.53917	11.8575	1.3853	1.6427	0.00965	yes
gga-miR-30e-5p_R+5	ENSGALT00000027584	428075	B3GALTL	1	1	2	gga-miR-30e-5p_R+5	up	1.91334	0	0	1178.57	4439.46	B3GALTL	17.087	34.8847	1.02969	2.20203	0.0264	yes
gga-miR-30e-5p_R+5	ENSGALT00000000310	419522	BNIP3L	1	1	2	gga-miR-30e-5p_R+5	up	1.91334	0	0	1178.57	4439.46	BNIP3L	4.38761	10.7307	1.29024	2.76208	0.00625	yes
gga-miR-30e-5p_R+5	ENSGALT00000006564	419688	PNRC2	1	1	2	gga-miR-30e-5p_R+5	up	1.91334	0	0	1178.57	4439.46	PNRC2	10.887	23.5916	1.11566	1.00341	0.0176	yes
gga-miR-30e-5p_R+5	ENSGALT00000026237	421877	PTP4A1	1	1	2	gga-miR-30e-5p_R+5	up	1.91334	0	0	1178.57	4439.46	PTP4A1	17.0352	33.544	0.977541	1.04648	0.03565	yes
gga-miR-30e-5p_R+5	ENSGALT00000016139	417840	RAP1B	1	1	2	gga-miR-30e-5p_R+5	up	1.91334	0	0	1178.57	4439.46	RAP1B	19.2677	39.124	1.02187	1.01122	0.032	yes
gga-miR-30e-5p_R+5	ENSGALT00000016500	423335	SEC23A	1	1	2	gga-miR-30e-5p_R+5	up	1.91334	0	0	1178.57	4439.46	SEC23A	4.59507	10.2628	1.15927	2.42437	0.016	yes
gga-miR-30e-5p_R+5	ENSGALT00000007734	415430	SEMA6D	1	1	2	gga-miR-30e-5p_R+5	up	1.91334	0	0	1178.57	4439.46	SEMA6D	9.18934	20.3075	1.14398	2.17779	0.02965	yes
gga-miR-30e-5p_R+5	ENSGALT00000017779	101751124	STK39	1	1	2	gga-miR-30e-5p_R+5	up	1.91334	0	0	1178.57	4439.46	STK39	3.55817	13.4677	1.9203	3.66493	0.00035	yes
gga-miR-30e-5p_R+5	ENSGALT00000020015	421610	UTRN	1	1	2	gga-miR-30e-5p_R+5	up	1.91334	0	0	1178.57	4439.46	UTRN	6.75778	14.2662	1.07798	2.32633	0.01795	yes
gga-miR-30e-3p_L+1	ENSGALT00000002636	416161	CCNG1	1	1	2	gga-miR-30e-3p_L+1	down	-0.844722	0.0016838	0.00215396	75.4286	42	CCNG1	9.06804	28.8268	1.66855	2.6579	0.00795	yes
gga-miR-30e-3p_L+1	ENSGALT00000005867	416240	CLINT1	1	1	2	gga-miR-30e-3p_L+1	down	-0.844722	0.0016838	0.00215396	75.4286	42	CLINT1	9.48194	20.789	1.13256	1.18758	0.01705	yes
gga-miR-30e-3p_L+1	ENSGALT00000022289	414798	CYB5A	1	1	2	gga-miR-30e-3p_L+1	down	-0.844722	0.0016838	0.00215396	75.4286	42	CYB5A	34.5289	95.7221	1.47105	1.53957	0.00225	yes
gga-miR-30e-3p_L+1	ENSGALT00000014453	424546	ELTD1	1	1	2	gga-miR-30e-3p_L+1	down	-0.844722	0.0016838	0.00215396	75.4286	42	ELTD1	7.75467	16.9709	1.12992	2.45085	0.01535	yes
gga-miR-30e-3p_L+1	ENSGALT00000025937	420273	EMC2	1	1	2	gga-miR-30e-3p_L+1	down	-0.844722	0.0016838	0.00215396	75.4286	42	EMC2	8.89317	19.0203	1.09677	1.60758	0.03345	yes
gga-miR-30e-3p_L+1	ENSGALT00000015827	395826	GREM1	1	1	2	gga-miR-30e-3p_L+1	down	-0.844722	0.0016838	0.00215396	75.4286	42	GREM1	6.71614	26.6953	1.99088	2.23583	5e-05	yes
gga-miR-30e-3p_L+1	ENSGALT00000009633	416024	MGLL	1	1	2	gga-miR-30e-3p_L+1	down	-0.844722	0.0016838	0.00215396	75.4286	42	MGLL	39.8864	14.195	-1.49051	-3.21756	0.0022	yes
gga-miR-30e-3p_L+1	ENSGALT00000022902	395975	PACSIN2	1	1	2	gga-miR-30e-3p_L+1	down	-0.844722	0.0016838	0.00215396	75.4286	42	PACSIN2	4.19355	11.1914	1.41615	3.05259	0.0028	yes
gga-miR-30e-3p_L+1	ENSGALT00000015714	422428	PALLD	1	1	2	gga-miR-30e-3p_L+1	down	-0.844722	0.0016838	0.00215396	75.4286	42	PALLD	5.34752	11.7906	1.1407	2.41077	0.0161	yes
gga-miR-30e-3p_L+1	ENSGALT00000006564	419688	PNRC2	1	1	2	gga-miR-30e-3p_L+1	down	-0.844722	0.0016838	0.00215396	75.4286	42	PNRC2	10.887	23.5916	1.11566	1.00341	0.0176	yes
gga-miR-30e-3p_L+1	ENSGALT00000018780	420675	SNRK	1	1	2	gga-miR-30e-3p_L+1	down	-0.844722	0.0016838	0.00215396	75.4286	42	SNRK	4.85677	11.669	1.26461	2.71751	0.0072	yes
gga-miR-30e-3p_L+1	ENSGALT00000021898	422719	SORBS2	1	1	2	gga-miR-30e-3p_L+1	down	-0.844722	0.0016838	0.00215396	75.4286	42	SORBS2	5.93947	18.7889	1.66148	3.46983	0.00055	yes
gga-miR-30e-3p_L+1	ENSGALT00000033880	416950	SPECC1L	1	1	2	gga-miR-30e-3p_L+1	down	-0.844722	0.0016838	0.00215396	75.4286	42	SPECC1L	5.37083	10.581	0.978264	2.09557	0.03695	yes
gga-miR-30e-3p_L+1	ENSGALT00000027361	428062	TBC1D4	1	1	2	gga-miR-30e-3p_L+1	down	-0.844722	0.0016838	0.00215396	75.4286	42	TBC1D4	7.58602	15.5765	1.03795	2.23797	0.0239	yes
gga-miR-30e-3p_L+1	ENSGALT00000027597	418921	UBL3	1	1	2	gga-miR-30e-3p_L+1	down	-0.844722	0.0016838	0.00215396	75.4286	42	UBL3	6.33267	14.886	1.23307	0.911502	0.00985	yes
gga-miR-30e-3p_L+1	ENSGALT00000027535	418894	UFM1	1	1	2	gga-miR-30e-3p_L+1	down	-0.844722	0.0016838	0.00215396	75.4286	42	UFM1	5.04508	12.2819	1.28359	2.60147	0.0089	yes
gga-miR-30e-3p_L+1	ENSGALT00000012527	422322	USP12P1	1	1	2	gga-miR-30e-3p_L+1	down	-0.844722	0.0016838	0.00215396	75.4286	42	USP12P1	6.55615	13.2719	1.01746	2.18458	0.02665	yes
gga-miR-30e-3p_L+1	ENSGALT00000025309	418471	USP25	1	1	2	gga-miR-30e-3p_L+1	down	-0.844722	0.0016838	0.00215396	75.4286	42	USP25	6.7679	13.6177	1.0087	2.1632	0.03135	yes
gga-miR-30d_R+2	ENSGALT00000009059	424487	ABCD3	1	1	2	gga-miR-30d_R+2	down	-0.244157	1.5483e-10	1.49e-10	2694.86	2275.29	ABCD3	3.62045	9.66619	1.41678	3.03194	0.003	yes
gga-miR-30d_R+2	ENSGALT00000024095	421068	ABHD3	1	1	2	gga-miR-30d_R+2	down	-0.244157	1.5483e-10	1.49e-10	2694.86	2275.29	ABHD3	4.35392	21.2962	2.29021	4.78182	5e-05	yes
gga-miR-30d_R+2	ENSGALT00000005949	422973	ANO5	1	1	2	gga-miR-30d_R+2	down	-0.244157	1.5483e-10	1.49e-10	2694.86	2275.29	ANO5	4.20621	11.4632	1.44641	3.01225	0.0023	yes
gga-miR-30d_R+2	ENSGALT00000028126	426074	ARL6IP5	1	1	2	gga-miR-30d_R+2	down	-0.244157	1.5483e-10	1.49e-10	2694.86	2275.29	ARL6IP5	37.0991	72.7592	0.971746	1.17434	0.0386	yes
gga-miR-30d_R+2	ENSGALT00000025883	420259	ATP6V1C1	1	1	2	gga-miR-30d_R+2	down	-0.244157	1.5483e-10	1.49e-10	2694.86	2275.29	ATP6V1C1	4.53917	11.8575	1.3853	1.6427	0.00965	yes
gga-miR-30d_R+2	ENSGALT00000000310	419522	BNIP3L	1	1	2	gga-miR-30d_R+2	down	-0.244157	1.5483e-10	1.49e-10	2694.86	2275.29	BNIP3L	4.38761	10.7307	1.29024	2.76208	0.00625	yes
gga-miR-30d_R+2	ENSGALT00000013192	429007	MOB4	1	1	2	gga-miR-30d_R+2	down	-0.244157	1.5483e-10	1.49e-10	2694.86	2275.29	MOBKL3	4.9326	10.1305	1.03829	1.06272	0.0298	yes
gga-miR-30d_R+2	ENSGALT00000006564	419688	PNRC2	1	1	2	gga-miR-30d_R+2	down	-0.244157	1.5483e-10	1.49e-10	2694.86	2275.29	PNRC2	10.887	23.5916	1.11566	1.00341	0.0176	yes
gga-miR-30d_R+2	ENSGALT00000026237	421877	PTP4A1	1	1	2	gga-miR-30d_R+2	down	-0.244157	1.5483e-10	1.49e-10	2694.86	2275.29	PTP4A1	17.0352	33.544	0.977541	1.04648	0.03565	yes
gga-miR-30d_R+2	ENSGALT00000016139	417840	RAP1B	1	1	2	gga-miR-30d_R+2	down	-0.244157	1.5483e-10	1.49e-10	2694.86	2275.29	RAP1B	19.2677	39.124	1.02187	1.01122	0.032	yes
gga-miR-30d_R+2	ENSGALT00000033985	424781	RNF7	1	1	2	gga-miR-30d_R+2	down	-0.244157	1.5483e-10	1.49e-10	2694.86	2275.29	RNF7	11.9422	23.997	1.00679	0.966989	0.03495	yes
gga-miR-30d_R+2	ENSGALT00000016500	423335	SEC23A	1	1	2	gga-miR-30d_R+2	down	-0.244157	1.5483e-10	1.49e-10	2694.86	2275.29	SEC23A	4.59507	10.2628	1.15927	2.42437	0.016	yes
gga-miR-30d_R+2	ENSGALT00000007734	415430	SEMA6D	1	1	2	gga-miR-30d_R+2	down	-0.244157	1.5483e-10	1.49e-10	2694.86	2275.29	SEMA6D	9.18934	20.3075	1.14398	2.17779	0.02965	yes
gga-miR-30d_R+2	ENSGALT00000017779	101751124	STK39	1	1	2	gga-miR-30d_R+2	down	-0.244157	1.5483e-10	1.49e-10	2694.86	2275.29	STK39	3.55817	13.4677	1.9203	3.66493	0.00035	yes
gga-miR-30c-5p	ENSGALT00000024095	421068	ABHD3	1	1	2	gga-miR-30c-5p	up	0.605892	7.2378e-21	5.12e-21	844	1284.5	ABHD3	4.35392	21.2962	2.29021	4.78182	5e-05	yes
gga-miR-30c-5p	ENSGALT00000024095	421068	ABHD3	1	1	2	gga-miR-30c-5p	up	0.605892	7.2378e-21	5.12e-21	844	1284.5	ABHD3	4.35392	21.2962	2.29021	4.78182	5e-05	yes
gga-miR-30c-5p	ENSGALT00000005949	422973	ANO5	1	1	2	gga-miR-30c-5p	up	0.605892	7.2378e-21	5.12e-21	844	1284.5	ANO5	4.20621	11.4632	1.44641	3.01225	0.0023	yes
gga-miR-30c-5p	ENSGALT00000005949	422973	ANO5	1	1	2	gga-miR-30c-5p	up	0.605892	7.2378e-21	5.12e-21	844	1284.5	ANO5	4.20621	11.4632	1.44641	3.01225	0.0023	yes
gga-miR-30c-5p	ENSGALT00000028126	426074	ARL6IP5	1	1	2	gga-miR-30c-5p	up	0.605892	7.2378e-21	5.12e-21	844	1284.5	ARL6IP5	37.0991	72.7592	0.971746	1.17434	0.0386	yes
gga-miR-30c-5p	ENSGALT00000028126	426074	ARL6IP5	1	1	2	gga-miR-30c-5p	up	0.605892	7.2378e-21	5.12e-21	844	1284.5	ARL6IP5	37.0991	72.7592	0.971746	1.17434	0.0386	yes
gga-miR-30c-5p	ENSGALT00000025883	420259	ATP6V1C1	1	1	2	gga-miR-30c-5p	up	0.605892	7.2378e-21	5.12e-21	844	1284.5	ATP6V1C1	4.53917	11.8575	1.3853	1.6427	0.00965	yes
gga-miR-30c-5p	ENSGALT00000025883	420259	ATP6V1C1	1	1	2	gga-miR-30c-5p	up	0.605892	7.2378e-21	5.12e-21	844	1284.5	ATP6V1C1	4.53917	11.8575	1.3853	1.6427	0.00965	yes
gga-miR-30c-5p	ENSGALT00000027584	428075	B3GALTL	1	1	2	gga-miR-30c-5p	up	0.605892	7.2378e-21	5.12e-21	844	1284.5	B3GALTL	17.087	34.8847	1.02969	2.20203	0.0264	yes
gga-miR-30c-5p	ENSGALT00000027584	428075	B3GALTL	1	1	2	gga-miR-30c-5p	up	0.605892	7.2378e-21	5.12e-21	844	1284.5	B3GALTL	17.087	34.8847	1.02969	2.20203	0.0264	yes
gga-miR-30c-5p	ENSGALT00000000310	419522	BNIP3L	1	1	2	gga-miR-30c-5p	up	0.605892	7.2378e-21	5.12e-21	844	1284.5	BNIP3L	4.38761	10.7307	1.29024	2.76208	0.00625	yes
gga-miR-30c-5p	ENSGALT00000000310	419522	BNIP3L	1	1	2	gga-miR-30c-5p	up	0.605892	7.2378e-21	5.12e-21	844	1284.5	BNIP3L	4.38761	10.7307	1.29024	2.76208	0.00625	yes
gga-miR-30c-5p	ENSGALT00000018720	428592	BRP44L	1	1	2	gga-miR-30c-5p	up	0.605892	7.2378e-21	5.12e-21	844	1284.5	BRP44L	39.6947	89.9445	1.18009	2.54385	0.01085	yes
gga-miR-30c-5p	ENSGALT00000018720	428592	BRP44L	1	1	2	gga-miR-30c-5p	up	0.605892	7.2378e-21	5.12e-21	844	1284.5	BRP44L	39.6947	89.9445	1.18009	2.54385	0.01085	yes
gga-miR-30c-5p	ENSGALT00000006564	419688	PNRC2	1	1	2	gga-miR-30c-5p	up	0.605892	7.2378e-21	5.12e-21	844	1284.5	PNRC2	10.887	23.5916	1.11566	1.00341	0.0176	yes
gga-miR-30c-5p	ENSGALT00000006564	419688	PNRC2	1	1	2	gga-miR-30c-5p	up	0.605892	7.2378e-21	5.12e-21	844	1284.5	PNRC2	10.887	23.5916	1.11566	1.00341	0.0176	yes
gga-miR-30c-5p	ENSGALT00000016139	417840	RAP1B	1	1	2	gga-miR-30c-5p	up	0.605892	7.2378e-21	5.12e-21	844	1284.5	RAP1B	19.2677	39.124	1.02187	1.01122	0.032	yes
gga-miR-30c-5p	ENSGALT00000016139	417840	RAP1B	1	1	2	gga-miR-30c-5p	up	0.605892	7.2378e-21	5.12e-21	844	1284.5	RAP1B	19.2677	39.124	1.02187	1.01122	0.032	yes
gga-miR-30c-5p	ENSGALT00000033985	424781	RNF7	1	1	2	gga-miR-30c-5p	up	0.605892	7.2378e-21	5.12e-21	844	1284.5	RNF7	11.9422	23.997	1.00679	0.966989	0.03495	yes
gga-miR-30c-5p	ENSGALT00000033985	424781	RNF7	1	1	2	gga-miR-30c-5p	up	0.605892	7.2378e-21	5.12e-21	844	1284.5	RNF7	11.9422	23.997	1.00679	0.966989	0.03495	yes
gga-miR-30c-5p	ENSGALT00000016500	423335	SEC23A	1	1	2	gga-miR-30c-5p	up	0.605892	7.2378e-21	5.12e-21	844	1284.5	SEC23A	4.59507	10.2628	1.15927	2.42437	0.016	yes
gga-miR-30c-5p	ENSGALT00000016500	423335	SEC23A	1	1	2	gga-miR-30c-5p	up	0.605892	7.2378e-21	5.12e-21	844	1284.5	SEC23A	4.59507	10.2628	1.15927	2.42437	0.016	yes
gga-miR-30c-5p	ENSGALT00000007734	415430	SEMA6D	1	1	2	gga-miR-30c-5p	up	0.605892	7.2378e-21	5.12e-21	844	1284.5	SEMA6D	9.18934	20.3075	1.14398	2.17779	0.02965	yes
gga-miR-30c-5p	ENSGALT00000007734	415430	SEMA6D	1	1	2	gga-miR-30c-5p	up	0.605892	7.2378e-21	5.12e-21	844	1284.5	SEMA6D	9.18934	20.3075	1.14398	2.17779	0.02965	yes
gga-miR-30c-5p	ENSGALT00000020015	421610	UTRN	1	1	2	gga-miR-30c-5p	up	0.605892	7.2378e-21	5.12e-21	844	1284.5	UTRN	6.75778	14.2662	1.07798	2.32633	0.01795	yes
gga-miR-30c-5p	ENSGALT00000020015	421610	UTRN	1	1	2	gga-miR-30c-5p	up	0.605892	7.2378e-21	5.12e-21	844	1284.5	UTRN	6.75778	14.2662	1.07798	2.32633	0.01795	yes
gga-miR-30c-2-3p_L+1	ENSGALT00000003199	416784	C15H22ORF25	1	1	2	gga-miR-30c-2-3p_L+1	down	-1.25565	0.019687	0.0194781	22.2857	9.33333	C15H22ORF25	6.47795	15.7018	1.27732	2.68345	0.0067	yes
gga-miR-30c-2-3p_L+1	ENSGALT00000012835	428543	EFEMP1	1	1	2	gga-miR-30c-2-3p_L+1	down	-1.25565	0.019687	0.0194781	22.2857	9.33333	EFEMP1	106.586	50.5417	-1.07648	-2.31572	0.02135	yes
gga-miR-30c-2-3p_L+1	ENSGALT00000022704	421709	LAMA2	1	1	2	gga-miR-30c-2-3p_L+1	down	-1.25565	0.019687	0.0194781	22.2857	9.33333	LAMA2	58.3228	19.158	-1.60611	-2.94586	0.00465	yes
gga-miR-30c-2-3p_L+1	ENSGALT00000014244	769134	LOC769134	1	1	2	gga-miR-30c-2-3p_L+1	down	-1.25565	0.019687	0.0194781	22.2857	9.33333	ENSGALG00000008755	40.9374	88.7142	1.11575	2.87871	0.034	yes
gga-miR-30c-2-3p_L+1	ENSGALT00000026237	421877	PTP4A1	1	1	2	gga-miR-30c-2-3p_L+1	down	-1.25565	0.019687	0.0194781	22.2857	9.33333	PTP4A1	17.0352	33.544	0.977541	1.04648	0.03565	yes
gga-miR-30c-2-3p_L+1	ENSGALT00000009221	395706	SCD	1	1	2	gga-miR-30c-2-3p_L+1	down	-1.25565	0.019687	0.0194781	22.2857	9.33333	SCD	29.9941	157.506	2.39265	5.02249	5e-05	yes
gga-miR-30c-1-3p_R+1	ENSGALT00000003199	416784	C15H22ORF25	1	1	2	gga-miR-30c-1-3p_R+1	down	-0.727396	0.0082076	0.00734633	68.5714	41.4167	C15H22ORF25	6.47795	15.7018	1.27732	2.68345	0.0067	yes
gga-miR-30c-1-3p_R+1	ENSGALT00000031388	769665	CHAD	1	1	2	gga-miR-30c-1-3p_R+1	down	-0.727396	0.0082076	0.00734633	68.5714	41.4167	CHAD	302.039	95.5224	-1.66082	-3.01938	0.00245	yes
gga-miR-30c-1-3p_R+1	ENSGALT00000005867	416240	CLINT1	1	1	2	gga-miR-30c-1-3p_R+1	down	-0.727396	0.0082076	0.00734633	68.5714	41.4167	CLINT1	9.48194	20.789	1.13256	1.18758	0.01705	yes
gga-miR-30c-1-3p_R+1	ENSGALT00000006744	422992	IFITM5	1	1	2	gga-miR-30c-1-3p_R+1	down	-0.727396	0.0082076	0.00734633	68.5714	41.4167	IFITM5	47.5272	20.8232	-1.19056	-4.00278	0.02415	yes
gga-miR-30c-1-3p_R+1	ENSGALT00000011680	420472	KIF5B	1	1	2	gga-miR-30c-1-3p_R+1	down	-0.727396	0.0082076	0.00734633	68.5714	41.4167	KIF5B	9.18555	18.7158	1.02682	2.22549	0.02575	yes
gga-miR-30c-1-3p_R+1	ENSGALT00000022704	421709	LAMA2	1	1	2	gga-miR-30c-1-3p_R+1	down	-0.727396	0.0082076	0.00734633	68.5714	41.4167	LAMA2	58.3228	19.158	-1.60611	-2.94586	0.00465	yes
gga-miR-30c-1-3p_R+1	ENSGALT00000014244	769134	LOC769134	1	1	2	gga-miR-30c-1-3p_R+1	down	-0.727396	0.0082076	0.00734633	68.5714	41.4167	ENSGALG00000008755	40.9374	88.7142	1.11575	2.87871	0.034	yes
gga-miR-30a-5p_R+2	ENSGALT00000024095	421068	ABHD3	1	1	2	gga-miR-30a-5p_R+2	up	0.773446	1.0907e-61	3.28e-62	1502.57	2568.42	ABHD3	4.35392	21.2962	2.29021	4.78182	5e-05	yes
gga-miR-30a-5p_R+2	ENSGALT00000005949	422973	ANO5	1	1	2	gga-miR-30a-5p_R+2	up	0.773446	1.0907e-61	3.28e-62	1502.57	2568.42	ANO5	4.20621	11.4632	1.44641	3.01225	0.0023	yes
gga-miR-30a-5p_R+2	ENSGALT00000028126	426074	ARL6IP5	1	1	2	gga-miR-30a-5p_R+2	up	0.773446	1.0907e-61	3.28e-62	1502.57	2568.42	ARL6IP5	37.0991	72.7592	0.971746	1.17434	0.0386	yes
gga-miR-30a-5p_R+2	ENSGALT00000025883	420259	ATP6V1C1	1	1	2	gga-miR-30a-5p_R+2	up	0.773446	1.0907e-61	3.28e-62	1502.57	2568.42	ATP6V1C1	4.53917	11.8575	1.3853	1.6427	0.00965	yes
gga-miR-30a-5p_R+2	ENSGALT00000000310	419522	BNIP3L	1	1	2	gga-miR-30a-5p_R+2	up	0.773446	1.0907e-61	3.28e-62	1502.57	2568.42	BNIP3L	4.38761	10.7307	1.29024	2.76208	0.00625	yes
gga-miR-30a-5p_R+2	ENSGALT00000013192	429007	MOB4	1	1	2	gga-miR-30a-5p_R+2	up	0.773446	1.0907e-61	3.28e-62	1502.57	2568.42	MOBKL3	4.9326	10.1305	1.03829	1.06272	0.0298	yes
gga-miR-30a-5p_R+2	ENSGALT00000006564	419688	PNRC2	1	1	2	gga-miR-30a-5p_R+2	up	0.773446	1.0907e-61	3.28e-62	1502.57	2568.42	PNRC2	10.887	23.5916	1.11566	1.00341	0.0176	yes
gga-miR-30a-5p_R+2	ENSGALT00000026237	421877	PTP4A1	1	1	2	gga-miR-30a-5p_R+2	up	0.773446	1.0907e-61	3.28e-62	1502.57	2568.42	PTP4A1	17.0352	33.544	0.977541	1.04648	0.03565	yes
gga-miR-30a-5p_R+2	ENSGALT00000016139	417840	RAP1B	1	1	2	gga-miR-30a-5p_R+2	up	0.773446	1.0907e-61	3.28e-62	1502.57	2568.42	RAP1B	19.2677	39.124	1.02187	1.01122	0.032	yes
gga-miR-30a-5p_R+2	ENSGALT00000033985	424781	RNF7	1	1	2	gga-miR-30a-5p_R+2	up	0.773446	1.0907e-61	3.28e-62	1502.57	2568.42	RNF7	11.9422	23.997	1.00679	0.966989	0.03495	yes
gga-miR-30a-5p_R+2	ENSGALT00000016500	423335	SEC23A	1	1	2	gga-miR-30a-5p_R+2	up	0.773446	1.0907e-61	3.28e-62	1502.57	2568.42	SEC23A	4.59507	10.2628	1.15927	2.42437	0.016	yes
gga-miR-30a-5p_R+2	ENSGALT00000007734	415430	SEMA6D	1	1	2	gga-miR-30a-5p_R+2	up	0.773446	1.0907e-61	3.28e-62	1502.57	2568.42	SEMA6D	9.18934	20.3075	1.14398	2.17779	0.02965	yes
gga-miR-30a-5p_R+2	ENSGALT00000017779	101751124	STK39	1	1	2	gga-miR-30a-5p_R+2	up	0.773446	1.0907e-61	3.28e-62	1502.57	2568.42	STK39	3.55817	13.4677	1.9203	3.66493	0.00035	yes
gga-miR-30a-5p_R+2	ENSGALT00000020015	421610	UTRN	1	1	2	gga-miR-30a-5p_R+2	up	0.773446	1.0907e-61	3.28e-62	1502.57	2568.42	UTRN	6.75778	14.2662	1.07798	2.32633	0.01795	yes
gga-miR-30a-3p	ENSGALT00000002636	416161	CCNG1	1	1	2	gga-miR-30a-3p	down	-0.970253	0.047434	0.0459971	24	12.25	CCNG1	9.06804	28.8268	1.66855	2.6579	0.00795	yes
gga-miR-30a-3p	ENSGALT00000005867	416240	CLINT1	1	1	2	gga-miR-30a-3p	down	-0.970253	0.047434	0.0459971	24	12.25	CLINT1	9.48194	20.789	1.13256	1.18758	0.01705	yes
gga-miR-30a-3p	ENSGALT00000025345	422904	CTBP1	1	1	2	gga-miR-30a-3p	down	-0.970253	0.047434	0.0459971	24	12.25	CTBP1	20.4908	43.7756	1.09515	2.36093	0.01825	yes
gga-miR-30a-3p	ENSGALT00000022289	414798	CYB5A	1	1	2	gga-miR-30a-3p	down	-0.970253	0.047434	0.0459971	24	12.25	CYB5A	34.5289	95.7221	1.47105	1.53957	0.00225	yes
gga-miR-30a-3p	ENSGALT00000014453	424546	ELTD1	1	1	2	gga-miR-30a-3p	down	-0.970253	0.047434	0.0459971	24	12.25	ELTD1	7.75467	16.9709	1.12992	2.45085	0.01535	yes
gga-miR-30a-3p	ENSGALT00000025937	420273	EMC2	1	1	2	gga-miR-30a-3p	down	-0.970253	0.047434	0.0459971	24	12.25	EMC2	8.89317	19.0203	1.09677	1.60758	0.03345	yes
gga-miR-30a-3p	ENSGALT00000036762	395315	GART	1	1	2	gga-miR-30a-3p	down	-0.970253	0.047434	0.0459971	24	12.25	GART	3.9561	10.2359	1.37148	2.64595	0.00625	yes
gga-miR-30a-3p	ENSGALT00000015827	395826	GREM1	1	1	2	gga-miR-30a-3p	down	-0.970253	0.047434	0.0459971	24	12.25	GREM1	6.71614	26.6953	1.99088	2.23583	5e-05	yes
gga-miR-30a-3p	ENSGALT00000014244	769134	LOC769134	1	1	2	gga-miR-30a-3p	down	-0.970253	0.047434	0.0459971	24	12.25	ENSGALG00000008755	40.9374	88.7142	1.11575	2.87871	0.034	yes
gga-miR-30a-3p	ENSGALT00000009633	416024	MGLL	1	1	2	gga-miR-30a-3p	down	-0.970253	0.047434	0.0459971	24	12.25	MGLL	39.8864	14.195	-1.49051	-3.21756	0.0022	yes
gga-miR-30a-3p	ENSGALT00000022902	395975	PACSIN2	1	1	2	gga-miR-30a-3p	down	-0.970253	0.047434	0.0459971	24	12.25	PACSIN2	4.19355	11.1914	1.41615	3.05259	0.0028	yes
gga-miR-30a-3p	ENSGALT00000015714	422428	PALLD	1	1	2	gga-miR-30a-3p	down	-0.970253	0.047434	0.0459971	24	12.25	PALLD	5.34752	11.7906	1.1407	2.41077	0.0161	yes
gga-miR-30a-3p	ENSGALT00000006564	419688	PNRC2	1	1	2	gga-miR-30a-3p	down	-0.970253	0.047434	0.0459971	24	12.25	PNRC2	10.887	23.5916	1.11566	1.00341	0.0176	yes
gga-miR-30a-3p	ENSGALT00000034033	424360	RGS1	1	1	2	gga-miR-30a-3p	down	-0.970253	0.047434	0.0459971	24	12.25	RGS1	11.8351	31.9286	1.43178	2.81167	0.00895	yes
gga-miR-30a-3p	ENSGALT00000022444	419310	SLMO2	1	1	2	gga-miR-30a-3p	down	-0.970253	0.047434	0.0459971	24	12.25	SLMO2	5.86593	11.9655	1.02844	0.999281	0.0315	yes
gga-miR-30a-3p	ENSGALT00000018780	420675	SNRK	1	1	2	gga-miR-30a-3p	down	-0.970253	0.047434	0.0459971	24	12.25	SNRK	4.85677	11.669	1.26461	2.71751	0.0072	yes
gga-miR-30a-3p	ENSGALT00000021898	422719	SORBS2	1	1	2	gga-miR-30a-3p	down	-0.970253	0.047434	0.0459971	24	12.25	SORBS2	5.93947	18.7889	1.66148	3.46983	0.00055	yes
gga-miR-30a-3p	ENSGALT00000033880	416950	SPECC1L	1	1	2	gga-miR-30a-3p	down	-0.970253	0.047434	0.0459971	24	12.25	SPECC1L	5.37083	10.581	0.978264	2.09557	0.03695	yes
gga-miR-30a-3p	ENSGALT00000027361	428062	TBC1D4	1	1	2	gga-miR-30a-3p	down	-0.970253	0.047434	0.0459971	24	12.25	TBC1D4	7.58602	15.5765	1.03795	2.23797	0.0239	yes
gga-miR-30a-3p	ENSGALT00000027597	418921	UBL3	1	1	2	gga-miR-30a-3p	down	-0.970253	0.047434	0.0459971	24	12.25	UBL3	6.33267	14.886	1.23307	0.911502	0.00985	yes
gga-miR-30a-3p	ENSGALT00000027535	418894	UFM1	1	1	2	gga-miR-30a-3p	down	-0.970253	0.047434	0.0459971	24	12.25	UFM1	5.04508	12.2819	1.28359	2.60147	0.0089	yes
gga-miR-30a-3p	ENSGALT00000012527	422322	USP12P1	1	1	2	gga-miR-30a-3p	down	-0.970253	0.047434	0.0459971	24	12.25	USP12P1	6.55615	13.2719	1.01746	2.18458	0.02665	yes
gga-miR-30a-3p	ENSGALT00000025309	418471	USP25	1	1	2	gga-miR-30a-3p	down	-0.970253	0.047434	0.0459971	24	12.25	USP25	6.7679	13.6177	1.0087	2.1632	0.03135	yes
gga-miR-301b-3p_R-2	ENSGALT00000024095	421068	ABHD3	1	1	2	gga-miR-301b-3p_R-2	up	1.50829	1.083e-09	6.3e-10	42.8571	121.917	ABHD3	4.35392	21.2962	2.29021	4.78182	5e-05	yes
gga-miR-301b-3p_R-2	ENSGALT00000017294	422547	ACSL1	1	1	2	gga-miR-301b-3p_R-2	up	1.50829	1.083e-09	6.3e-10	42.8571	121.917	ACSL1	50.2076	181.082	1.85067	3.79974	0.00025	yes
gga-miR-301b-3p_R-2	ENSGALT00000005949	422973	ANO5	1	1	2	gga-miR-301b-3p_R-2	up	1.50829	1.083e-09	6.3e-10	42.8571	121.917	ANO5	4.20621	11.4632	1.44641	3.01225	0.0023	yes
gga-miR-301b-3p_R-2	ENSGALT00000017068	429100	CMPK1	1	1	2	gga-miR-301b-3p_R-2	up	1.50829	1.083e-09	6.3e-10	42.8571	121.917	CMPK1	6.95347	13.8007	0.988942	2.10799	0.03585	yes
gga-miR-301b-3p_R-2	ENSGALT00000013522	768821	FGL2	1	1	2	gga-miR-301b-3p_R-2	up	1.50829	1.083e-09	6.3e-10	42.8571	121.917	FGL2	10.773	46.1565	2.09912	4.00516	5e-05	yes
gga-miR-301b-3p_R-2	ENSGALT00000016555	422496	HSPA4L	1	1	2	gga-miR-301b-3p_R-2	up	1.50829	1.083e-09	6.3e-10	42.8571	121.917	HSPA4L	4.84237	10.3437	1.09497	2.01548	0.0387	yes
gga-miR-301b-3p_R-2	ENSGALT00000036295	404773	MUSTN1	1	1	2	gga-miR-301b-3p_R-2	up	1.50829	1.083e-09	6.3e-10	42.8571	121.917	MUSTN1	679.957	305.051	-1.15639	-2.40147	0.0154	yes
gga-miR-301b-3p_R-2	ENSGALT00000018735	424224	PECR	1	1	2	gga-miR-301b-3p_R-2	up	1.50829	1.083e-09	6.3e-10	42.8571	121.917	PECR	6.29859	17.4379	1.46913	2.38643	0.00515	yes
gga-miR-301b-3p_R-2	ENSGALT00000018393	420649	RAB5A	1	1	2	gga-miR-301b-3p_R-2	up	1.50829	1.083e-09	6.3e-10	42.8571	121.917	RAB5A	6.8412	17.5041	1.35537	2.88183	0.0052	yes
gga-miR-301b-3p_R-2	ENSGALT00000016139	417840	RAP1B	1	1	2	gga-miR-301b-3p_R-2	up	1.50829	1.083e-09	6.3e-10	42.8571	121.917	RAP1B	19.2677	39.124	1.02187	1.01122	0.032	yes
gga-miR-301b-3p_R-2	ENSGALT00000016002	417828	RASSF3	1	1	2	gga-miR-301b-3p_R-2	up	1.50829	1.083e-09	6.3e-10	42.8571	121.917	RASSF3	11.58	23.808	1.03982	1.19158	0.0259	yes
gga-miR-301b-3p_R-2	ENSGALT00000005363	427694	SBNO1	1	1	2	gga-miR-301b-3p_R-2	up	1.50829	1.083e-09	6.3e-10	42.8571	121.917	SBNO1	5.88162	14.7137	1.32287	2.55861	0.01095	yes
gga-miR-301b-3p_R-2	ENSGALT00000022444	419310	SLMO2	1	1	2	gga-miR-301b-3p_R-2	up	1.50829	1.083e-09	6.3e-10	42.8571	121.917	SLMO2	5.86593	11.9655	1.02844	0.999281	0.0315	yes
gga-miR-301b-3p_R-2	ENSGALT00000015334	768688	SMOC1	1	1	2	gga-miR-301b-3p_R-2	up	1.50829	1.083e-09	6.3e-10	42.8571	121.917	SMOC1	5.79989	17.7109	1.61054	3.40233	0.00055	yes
gga-miR-301b-3p_R-2	ENSGALT00000027597	418921	UBL3	1	1	2	gga-miR-301b-3p_R-2	up	1.50829	1.083e-09	6.3e-10	42.8571	121.917	UBL3	6.33267	14.886	1.23307	0.911502	0.00985	yes
gga-miR-2954_R+2	ENSGALT00000018720	428592	BRP44L	1	1	2	gga-miR-2954_R+2	up	0.833827	4.7211e-15	3.5e-15	288	513.333	BRP44L	39.6947	89.9445	1.18009	2.54385	0.01085	yes
gga-miR-2954_R+2	ENSGALT00000016846	422512	CCNG2	1	1	2	gga-miR-2954_R+2	up	0.833827	4.7211e-15	3.5e-15	288	513.333	CCNG2	7.70277	16.6643	1.11331	2.3721	0.01945	yes
gga-miR-2954_R+2	ENSGALT00000012997	415560	ITGA11	1	1	2	gga-miR-2954_R+2	up	0.833827	4.7211e-15	3.5e-15	288	513.333	ITGA11	67.6214	29.2774	-1.20769	-2.62054	0.0083	yes
gga-miR-27b-3p	ENSGALT00000005949	422973	ANO5	1	1	2	gga-miR-27b-3p	down	-0.690145	2.2064e-06	2.72e-06	240	148.75	ANO5	4.20621	11.4632	1.44641	3.01225	0.0023	yes
gga-miR-27b-3p	ENSGALT00000025883	420259	ATP6V1C1	1	1	2	gga-miR-27b-3p	down	-0.690145	2.2064e-06	2.72e-06	240	148.75	ATP6V1C1	4.53917	11.8575	1.3853	1.6427	0.00965	yes
gga-miR-27b-3p	ENSGALT00000027584	428075	B3GALTL	1	1	2	gga-miR-27b-3p	down	-0.690145	2.2064e-06	2.72e-06	240	148.75	B3GALTL	17.087	34.8847	1.02969	2.20203	0.0264	yes
gga-miR-27b-3p	ENSGALT00000018720	428592	BRP44L	1	1	2	gga-miR-27b-3p	down	-0.690145	2.2064e-06	2.72e-06	240	148.75	BRP44L	39.6947	89.9445	1.18009	2.54385	0.01085	yes
gga-miR-27b-3p	ENSGALT00000003199	416784	C15H22ORF25	1	1	2	gga-miR-27b-3p	down	-0.690145	2.2064e-06	2.72e-06	240	148.75	C15H22ORF25	6.47795	15.7018	1.27732	2.68345	0.0067	yes
gga-miR-27b-3p	ENSGALT00000023545	418294	C1S	1	1	2	gga-miR-27b-3p	down	-0.690145	2.2064e-06	2.72e-06	240	148.75	C1S	55.1814	26.6573	-1.04965	-1.89447	0.025	yes
gga-miR-27b-3p	ENSGALT00000002317	419993	CALCOCO2	1	1	2	gga-miR-27b-3p	down	-0.690145	2.2064e-06	2.72e-06	240	148.75	CALCOCO2	8.30435	18.763	1.17595	2.45275	0.0162	yes
gga-miR-27b-3p	ENSGALT00000012260	395154	DPYSL3	1	1	2	gga-miR-27b-3p	down	-0.690145	2.2064e-06	2.72e-06	240	148.75	DPYSL3	92.3756	42.5521	-1.11828	-2.4061	0.0168	yes
gga-miR-27b-3p	ENSGALT00000013522	768821	FGL2	1	1	2	gga-miR-27b-3p	down	-0.690145	2.2064e-06	2.72e-06	240	148.75	FGL2	10.773	46.1565	2.09912	4.00516	5e-05	yes
gga-miR-27b-3p	ENSGALT00000014039	417256	GTF2H4	1	1	2	gga-miR-27b-3p	down	-0.690145	2.2064e-06	2.72e-06	240	148.75	GTF2H4	21.5166	9.53209	-1.17459	-2.47924	0.01515	yes
gga-miR-27b-3p	ENSGALT00000006135	423683	HERC4	1	1	2	gga-miR-27b-3p	down	-0.690145	2.2064e-06	2.72e-06	240	148.75	HERC4	4.58164	12.7093	1.47195	3.07566	0.00275	yes
gga-miR-27b-3p	ENSGALT00000015714	422428	PALLD	1	1	2	gga-miR-27b-3p	down	-0.690145	2.2064e-06	2.72e-06	240	148.75	PALLD	5.34752	11.7906	1.1407	2.41077	0.0161	yes
gga-miR-27b-3p	ENSGALT00000017197	424636	RAB3B	1	1	2	gga-miR-27b-3p	down	-0.690145	2.2064e-06	2.72e-06	240	148.75	RAB3B	4.69283	12.0247	1.35747	2.71444	0.0073	yes
gga-miR-27b-3p	ENSGALT00000016139	417840	RAP1B	1	1	2	gga-miR-27b-3p	down	-0.690145	2.2064e-06	2.72e-06	240	148.75	RAP1B	19.2677	39.124	1.02187	1.01122	0.032	yes
gga-miR-27b-3p	ENSGALT00000034033	424360	RGS1	1	1	2	gga-miR-27b-3p	down	-0.690145	2.2064e-06	2.72e-06	240	148.75	RGS1	11.8351	31.9286	1.43178	2.81167	0.00895	yes
gga-miR-27b-3p	ENSGALT00000016500	423335	SEC23A	1	1	2	gga-miR-27b-3p	down	-0.690145	2.2064e-06	2.72e-06	240	148.75	SEC23A	4.59507	10.2628	1.15927	2.42437	0.016	yes
gga-miR-27b-3p	ENSGALT00000017779	101751124	STK39	1	1	2	gga-miR-27b-3p	down	-0.690145	2.2064e-06	2.72e-06	240	148.75	STK39	3.55817	13.4677	1.9203	3.66493	0.00035	yes
gga-miR-27b-3p	ENSGALT00000027361	428062	TBC1D4	1	1	2	gga-miR-27b-3p	down	-0.690145	2.2064e-06	2.72e-06	240	148.75	TBC1D4	7.58602	15.5765	1.03795	2.23797	0.0239	yes
gga-miR-27b-3p	ENSGALT00000019398	420706	TGM4	1	1	2	gga-miR-27b-3p	down	-0.690145	2.2064e-06	2.72e-06	240	148.75	TGM4	14.8254	4.24779	-1.80329	-4.6972	0.00245	yes
gga-miR-27b-3p	ENSGALT00000007504	415421	TMOD3	1	1	2	gga-miR-27b-3p	down	-0.690145	2.2064e-06	2.72e-06	240	148.75	TMOD3	12.358	30.5527	1.30585	2.54181	0.0103	yes
gga-miR-27b-3p	ENSGALT00000025309	418471	USP25	1	1	2	gga-miR-27b-3p	down	-0.690145	2.2064e-06	2.72e-06	240	148.75	USP25	6.7679	13.6177	1.0087	2.1632	0.03135	yes
gga-miR-27b-3p	ENSGALT00000011752	396029	ZEB1	1	1	2	gga-miR-27b-3p	down	-0.690145	2.2064e-06	2.72e-06	240	148.75	ZEB1	5.65273	12.9375	1.19454	1.20829	0.0118	yes
gga-miR-26a-5p_R+1	ENSGALT00000016846	422512	CCNG2	1	1	2	gga-miR-26a-5p_R+1	down	-0.190971	6.3436e-15	6.09e-15	5989.71	5247.08	CCNG2	7.70277	16.6643	1.11331	2.3721	0.01945	yes
gga-miR-26a-5p_R+1	ENSGALT00000025785	422941	DDRGK1	1	1	2	gga-miR-26a-5p_R+1	down	-0.190971	6.3436e-15	6.09e-15	5989.71	5247.08	DDRGK1	41.6536	88.0985	1.08068	2.27336	0.02315	yes
gga-miR-26a-5p_R+1	ENSGALT00000013522	768821	FGL2	1	1	2	gga-miR-26a-5p_R+1	down	-0.190971	6.3436e-15	6.09e-15	5989.71	5247.08	FGL2	10.773	46.1565	2.09912	4.00516	5e-05	yes
gga-miR-26a-5p_R+1	ENSGALT00000004223	424367	HSD17B7	1	1	2	gga-miR-26a-5p_R+1	down	-0.190971	6.3436e-15	6.09e-15	5989.71	5247.08	HSD17B7	11.015	24.3139	1.14231	2.28259	0.02165	yes
gga-miR-26a-5p_R+1	ENSGALT00000016270	421413	MCFD2	1	1	2	gga-miR-26a-5p_R+1	down	-0.190971	6.3436e-15	6.09e-15	5989.71	5247.08	MCFD2	13.1697	40.0124	1.60323	3.38714	0.0009	yes
gga-miR-26a-5p_R+1	ENSGALT00000013192	429007	MOB4	1	1	2	gga-miR-26a-5p_R+1	down	-0.190971	6.3436e-15	6.09e-15	5989.71	5247.08	MOBKL3	4.9326	10.1305	1.03829	1.06272	0.0298	yes
gga-miR-26a-5p_R+1	ENSGALT00000015909	422440	NAA15	1	1	2	gga-miR-26a-5p_R+1	down	-0.190971	6.3436e-15	6.09e-15	5989.71	5247.08	NAA15	4.83118	9.59106	0.989314	2.10238	0.0366	yes
gga-miR-26a-5p_R+1	ENSGALT00000018735	424224	PECR	1	1	2	gga-miR-26a-5p_R+1	down	-0.190971	6.3436e-15	6.09e-15	5989.71	5247.08	PECR	6.29859	17.4379	1.46913	2.38643	0.00515	yes
gga-miR-26a-5p_R+1	ENSGALT00000026237	421877	PTP4A1	1	1	2	gga-miR-26a-5p_R+1	down	-0.190971	6.3436e-15	6.09e-15	5989.71	5247.08	PTP4A1	17.0352	33.544	0.977541	1.04648	0.03565	yes
gga-miR-26a-5p_R+1	ENSGALT00000016139	417840	RAP1B	1	1	2	gga-miR-26a-5p_R+1	down	-0.190971	6.3436e-15	6.09e-15	5989.71	5247.08	RAP1B	19.2677	39.124	1.02187	1.01122	0.032	yes
gga-miR-26a-5p_R+1	ENSGALT00000016002	417828	RASSF3	1	1	2	gga-miR-26a-5p_R+1	down	-0.190971	6.3436e-15	6.09e-15	5989.71	5247.08	RASSF3	11.58	23.808	1.03982	1.19158	0.0259	yes
gga-miR-26a-5p_R+1	ENSGALT00000034033	424360	RGS1	1	1	2	gga-miR-26a-5p_R+1	down	-0.190971	6.3436e-15	6.09e-15	5989.71	5247.08	RGS1	11.8351	31.9286	1.43178	2.81167	0.00895	yes
gga-miR-26a-5p_R+1	ENSGALT00000005363	427694	SBNO1	1	1	2	gga-miR-26a-5p_R+1	down	-0.190971	6.3436e-15	6.09e-15	5989.71	5247.08	SBNO1	5.88162	14.7137	1.32287	2.55861	0.01095	yes
gga-miR-26a-5p_R+1	ENSGALT00000007734	415430	SEMA6D	1	1	2	gga-miR-26a-5p_R+1	down	-0.190971	6.3436e-15	6.09e-15	5989.71	5247.08	SEMA6D	9.18934	20.3075	1.14398	2.17779	0.02965	yes
gga-miR-26a-5p_R+1	ENSGALT00000022444	419310	SLMO2	1	1	2	gga-miR-26a-5p_R+1	down	-0.190971	6.3436e-15	6.09e-15	5989.71	5247.08	SLMO2	5.86593	11.9655	1.02844	0.999281	0.0315	yes
gga-miR-26a-5p_R+1	ENSGALT00000017779	101751124	STK39	1	1	2	gga-miR-26a-5p_R+1	down	-0.190971	6.3436e-15	6.09e-15	5989.71	5247.08	STK39	3.55817	13.4677	1.9203	3.66493	0.00035	yes
gga-miR-26a-5p_R+1	ENSGALT00000027361	428062	TBC1D4	1	1	2	gga-miR-26a-5p_R+1	down	-0.190971	6.3436e-15	6.09e-15	5989.71	5247.08	TBC1D4	7.58602	15.5765	1.03795	2.23797	0.0239	yes
gga-miR-26a-5p_R+1	ENSGALT00000025309	418471	USP25	1	1	2	gga-miR-26a-5p_R+1	down	-0.190971	6.3436e-15	6.09e-15	5989.71	5247.08	USP25	6.7679	13.6177	1.0087	2.1632	0.03135	yes
gga-miR-26a-5p_R+1	ENSGALT00000020015	421610	UTRN	1	1	2	gga-miR-26a-5p_R+1	down	-0.190971	6.3436e-15	6.09e-15	5989.71	5247.08	UTRN	6.75778	14.2662	1.07798	2.32633	0.01795	yes
gga-miR-23b-3p	ENSGALT00000005949	422973	ANO5	1	1	2	gga-miR-23b-3p	down	-0.614921	0.027633	0.0306204	63.4286	41.4167	ANO5	4.20621	11.4632	1.44641	3.01225	0.0023	yes
gga-miR-23b-3p	ENSGALT00000027584	428075	B3GALTL	1	1	2	gga-miR-23b-3p	down	-0.614921	0.027633	0.0306204	63.4286	41.4167	B3GALTL	17.087	34.8847	1.02969	2.20203	0.0264	yes
gga-miR-23b-3p	ENSGALT00000000310	419522	BNIP3L	1	1	2	gga-miR-23b-3p	down	-0.614921	0.027633	0.0306204	63.4286	41.4167	BNIP3L	4.38761	10.7307	1.29024	2.76208	0.00625	yes
gga-miR-23b-3p	ENSGALT00000023545	418294	C1S	1	1	2	gga-miR-23b-3p	down	-0.614921	0.027633	0.0306204	63.4286	41.4167	C1S	55.1814	26.6573	-1.04965	-1.89447	0.025	yes
gga-miR-23b-3p	ENSGALT00000002317	419993	CALCOCO2	1	1	2	gga-miR-23b-3p	down	-0.614921	0.027633	0.0306204	63.4286	41.4167	CALCOCO2	8.30435	18.763	1.17595	2.45275	0.0162	yes
gga-miR-23b-3p	ENSGALT00000002636	416161	CCNG1	1	1	2	gga-miR-23b-3p	down	-0.614921	0.027633	0.0306204	63.4286	41.4167	CCNG1	9.06804	28.8268	1.66855	2.6579	0.00795	yes
gga-miR-23b-3p	ENSGALT00000016846	422512	CCNG2	1	1	2	gga-miR-23b-3p	down	-0.614921	0.027633	0.0306204	63.4286	41.4167	CCNG2	7.70277	16.6643	1.11331	2.3721	0.01945	yes
gga-miR-23b-3p	ENSGALT00000017068	429100	CMPK1	1	1	2	gga-miR-23b-3p	down	-0.614921	0.027633	0.0306204	63.4286	41.4167	CMPK1	6.95347	13.8007	0.988942	2.10799	0.03585	yes
gga-miR-23b-3p	ENSGALT00000008191	424804	CUL3	1	1	2	gga-miR-23b-3p	down	-0.614921	0.027633	0.0306204	63.4286	41.4167	CUL3	6.74814	15.3223	1.18307	2.50858	0.0121	yes
gga-miR-23b-3p	ENSGALT00000014453	424546	ELTD1	1	1	2	gga-miR-23b-3p	down	-0.614921	0.027633	0.0306204	63.4286	41.4167	ELTD1	7.75467	16.9709	1.12992	2.45085	0.01535	yes
gga-miR-23b-3p	ENSGALT00000025937	420273	EMC2	1	1	2	gga-miR-23b-3p	down	-0.614921	0.027633	0.0306204	63.4286	41.4167	EMC2	8.89317	19.0203	1.09677	1.60758	0.03345	yes
gga-miR-23b-3p	ENSGALT00000013522	768821	FGL2	1	1	2	gga-miR-23b-3p	down	-0.614921	0.027633	0.0306204	63.4286	41.4167	FGL2	10.773	46.1565	2.09912	4.00516	5e-05	yes
gga-miR-23b-3p	ENSGALT00000019065	421589	FNDC1	1	1	2	gga-miR-23b-3p	down	-0.614921	0.027633	0.0306204	63.4286	41.4167	FNDC1	23.7454	5.87923	-2.01395	-3.89388	0.0003	yes
gga-miR-23b-3p	ENSGALT00000016270	421413	MCFD2	1	1	2	gga-miR-23b-3p	down	-0.614921	0.027633	0.0306204	63.4286	41.4167	MCFD2	13.1697	40.0124	1.60323	3.38714	0.0009	yes
gga-miR-23b-3p	ENSGALT00000006564	419688	PNRC2	1	1	2	gga-miR-23b-3p	down	-0.614921	0.027633	0.0306204	63.4286	41.4167	PNRC2	10.887	23.5916	1.11566	1.00341	0.0176	yes
gga-miR-23b-3p	ENSGALT00000005363	427694	SBNO1	1	1	2	gga-miR-23b-3p	down	-0.614921	0.027633	0.0306204	63.4286	41.4167	SBNO1	5.88162	14.7137	1.32287	2.55861	0.01095	yes
gga-miR-23b-3p	ENSGALT00000016500	423335	SEC23A	1	1	2	gga-miR-23b-3p	down	-0.614921	0.027633	0.0306204	63.4286	41.4167	SEC23A	4.59507	10.2628	1.15927	2.42437	0.016	yes
gga-miR-23b-3p	ENSGALT00000007734	415430	SEMA6D	1	1	2	gga-miR-23b-3p	down	-0.614921	0.027633	0.0306204	63.4286	41.4167	SEMA6D	9.18934	20.3075	1.14398	2.17779	0.02965	yes
gga-miR-23b-3p	ENSGALT00000008246	424805	SERPINE2	1	1	2	gga-miR-23b-3p	down	-0.614921	0.027633	0.0306204	63.4286	41.4167	SERPINE2	13.2678	29.1271	1.13443	2.40372	0.01875	yes
gga-miR-23b-3p	ENSGALT00000015038	395546	SFRP2	1	1	2	gga-miR-23b-3p	down	-0.614921	0.027633	0.0306204	63.4286	41.4167	SFRP2	54.0029	22.2277	-1.28068	-2.19923	0.00835	yes
gga-miR-23b-3p	ENSGALT00000023984	776223	SMPDL3A	1	1	2	gga-miR-23b-3p	down	-0.614921	0.027633	0.0306204	63.4286	41.4167	ENSGALG00000014864	6.61578	14.2225	1.10419	2.25405	0.02125	yes
gga-miR-23b-3p	ENSGALT00000027453	418857	SUCLA2	1	1	2	gga-miR-23b-3p	down	-0.614921	0.027633	0.0306204	63.4286	41.4167	SUCLA2	6.20746	12.5145	1.01153	2.0694	0.03725	yes
gga-miR-23b-3p	ENSGALT00000012112	428418	YME1L1	1	1	2	gga-miR-23b-3p	down	-0.614921	0.027633	0.0306204	63.4286	41.4167	YME1L1	5.46436	10.9223	0.999157	2.12562	0.033	yes
gga-miR-223_R+3	ENSGALT00000027584	428075	B3GALTL	1	1	2	gga-miR-223_R+3	down	-0.62031	0.033405	0.0408886	58.2857	37.9167	B3GALTL	17.087	34.8847	1.02969	2.20203	0.0264	yes
gga-miR-223_R+3	ENSGALT00000003199	416784	C15H22ORF25	1	1	2	gga-miR-223_R+3	down	-0.62031	0.033405	0.0408886	58.2857	37.9167	C15H22ORF25	6.47795	15.7018	1.27732	2.68345	0.0067	yes
gga-miR-223_R+3	ENSGALT00000017068	429100	CMPK1	1	1	2	gga-miR-223_R+3	down	-0.62031	0.033405	0.0408886	58.2857	37.9167	CMPK1	6.95347	13.8007	0.988942	2.10799	0.03585	yes
gga-miR-223_R+3	ENSGALT00000013192	429007	MOB4	1	1	2	gga-miR-223_R+3	down	-0.62031	0.033405	0.0408886	58.2857	37.9167	MOBKL3	4.9326	10.1305	1.03829	1.06272	0.0298	yes
gga-miR-223_R+3	ENSGALT00000033985	424781	RNF7	1	1	2	gga-miR-223_R+3	down	-0.62031	0.033405	0.0408886	58.2857	37.9167	RNF7	11.9422	23.997	1.00679	0.966989	0.03495	yes
gga-miR-223_R+3	ENSGALT00000021898	422719	SORBS2	1	1	2	gga-miR-223_R+3	down	-0.62031	0.033405	0.0408886	58.2857	37.9167	SORBS2	5.93947	18.7889	1.66148	3.46983	0.00055	yes
gga-miR-223_R+3	ENSGALT00000017779	101751124	STK39	1	1	2	gga-miR-223_R+3	down	-0.62031	0.033405	0.0408886	58.2857	37.9167	STK39	3.55817	13.4677	1.9203	3.66493	0.00035	yes
gga-miR-223_R+3	ENSGALT00000012112	428418	YME1L1	1	1	2	gga-miR-223_R+3	down	-0.62031	0.033405	0.0408886	58.2857	37.9167	YME1L1	5.46436	10.9223	0.999157	2.12562	0.033	yes
gga-miR-2188-5p	ENSGALT00000018085	420632	HIBADH	1	1	2	gga-miR-2188-5p	down	-0.697955	0.00079884	0.00106869	118.286	72.9167	HIBADH	11.5587	24.6703	1.0938	1.44486	0.0222	yes
gga-miR-2188-5p	ENSGALT00000006564	419688	PNRC2	1	1	2	gga-miR-2188-5p	down	-0.697955	0.00079884	0.00106869	118.286	72.9167	PNRC2	10.887	23.5916	1.11566	1.00341	0.0176	yes
gga-miR-2188-5p	ENSGALT00000026237	421877	PTP4A1	1	1	2	gga-miR-2188-5p	down	-0.697955	0.00079884	0.00106869	118.286	72.9167	PTP4A1	17.0352	33.544	0.977541	1.04648	0.03565	yes
gga-miR-2188-5p	ENSGALT00000018393	420649	RAB5A	1	1	2	gga-miR-2188-5p	down	-0.697955	0.00079884	0.00106869	118.286	72.9167	RAB5A	6.8412	17.5041	1.35537	2.88183	0.0052	yes
gga-miR-2188-5p	ENSGALT00000027361	428062	TBC1D4	1	1	2	gga-miR-2188-5p	down	-0.697955	0.00079884	0.00106869	118.286	72.9167	TBC1D4	7.58602	15.5765	1.03795	2.23797	0.0239	yes
gga-miR-215-5p_R+1	ENSGALT00000017294	422547	ACSL1	1	1	2	gga-miR-215-5p_R+1	up	2.18895	1.1572e-05	1.54e-05	8.57143	39.0833	ACSL1	50.2076	181.082	1.85067	3.79974	0.00025	yes
gga-miR-215-5p_R+1	ENSGALT00000030447	768904	DPT	1	1	2	gga-miR-215-5p_R+1	up	2.18895	1.1572e-05	1.54e-05	8.57143	39.0833	DPT	59.4606	25.7148	-1.20933	-2.45153	0.01195	yes
gga-miR-215-5p_R+1	ENSGALT00000012835	428543	EFEMP1	1	1	2	gga-miR-215-5p_R+1	up	2.18895	1.1572e-05	1.54e-05	8.57143	39.0833	EFEMP1	106.586	50.5417	-1.07648	-2.31572	0.02135	yes
gga-miR-215-5p_R+1	ENSGALT00000016270	421413	MCFD2	1	1	2	gga-miR-215-5p_R+1	up	2.18895	1.1572e-05	1.54e-05	8.57143	39.0833	MCFD2	13.1697	40.0124	1.60323	3.38714	0.0009	yes
gga-miR-215-5p_R+1	ENSGALT00000012527	422322	USP12P1	1	1	2	gga-miR-215-5p_R+1	up	2.18895	1.1572e-05	1.54e-05	8.57143	39.0833	USP12P1	6.55615	13.2719	1.01746	2.18458	0.02665	yes
gga-miR-20a-5p	ENSGALT00000000310	419522	BNIP3L	1	1	2	gga-miR-20a-5p	up	0.978763	4.8236e-07	4.68e-07	82.2857	162.167	BNIP3L	4.38761	10.7307	1.29024	2.76208	0.00625	yes
gga-miR-20a-5p	ENSGALT00000015306	417772	CAV2	1	1	2	gga-miR-20a-5p	up	0.978763	4.8236e-07	4.68e-07	82.2857	162.167	CAV2	56.9939	165.998	1.54228	3.02509	0.00215	yes
gga-miR-20a-5p	ENSGALT00000017068	429100	CMPK1	1	1	2	gga-miR-20a-5p	up	0.978763	4.8236e-07	4.68e-07	82.2857	162.167	CMPK1	6.95347	13.8007	0.988942	2.10799	0.03585	yes
gga-miR-20a-5p	ENSGALT00000022289	414798	CYB5A	1	1	2	gga-miR-20a-5p	up	0.978763	4.8236e-07	4.68e-07	82.2857	162.167	CYB5A	34.5289	95.7221	1.47105	1.53957	0.00225	yes
gga-miR-20a-5p	ENSGALT00000018085	420632	HIBADH	1	1	2	gga-miR-20a-5p	up	0.978763	4.8236e-07	4.68e-07	82.2857	162.167	HIBADH	11.5587	24.6703	1.0938	1.44486	0.0222	yes
gga-miR-20a-5p	ENSGALT00000009326	423046	IPO7	1	1	2	gga-miR-20a-5p	up	0.978763	4.8236e-07	4.68e-07	82.2857	162.167	IPO7	5.32524	14.1652	1.41143	1.62942	0.03025	yes
gga-miR-20a-5p	ENSGALT00000010452	424862	SLCO2A1	1	1	2	gga-miR-20a-5p	up	0.978763	4.8236e-07	4.68e-07	82.2857	162.167	SLCO2A1	20.1524	9.11259	-1.14502	-2.28816	0.0215	yes
gga-miR-20a-5p	ENSGALT00000015334	768688	SMOC1	1	1	2	gga-miR-20a-5p	up	0.978763	4.8236e-07	4.68e-07	82.2857	162.167	SMOC1	5.79989	17.7109	1.61054	3.40233	0.00055	yes
gga-miR-20a-5p	ENSGALT00000012527	422322	USP12P1	1	1	2	gga-miR-20a-5p	up	0.978763	4.8236e-07	4.68e-07	82.2857	162.167	USP12P1	6.55615	13.2719	1.01746	2.18458	0.02665	yes
gga-miR-204	ENSGALT00000028126	426074	ARL6IP5	1	1	2	gga-miR-204	up	3.06928	0.0016995	0.00418658	1.71429	14.3889	ARL6IP5	37.0991	72.7592	0.971746	1.17434	0.0386	yes
gga-miR-204	ENSGALT00000028126	426074	ARL6IP5	1	1	2	gga-miR-204	up	3.06928	0.0016995	0.00418658	1.71429	14.3889	ARL6IP5	37.0991	72.7592	0.971746	1.17434	0.0386	yes
gga-miR-204	ENSGALT00000028126	426074	ARL6IP5	1	1	2	gga-miR-204	up	3.06928	0.0016995	0.00418658	1.71429	14.3889	ARL6IP5	37.0991	72.7592	0.971746	1.17434	0.0386	yes
gga-miR-204	ENSGALT00000005867	416240	CLINT1	1	1	2	gga-miR-204	up	3.06928	0.0016995	0.00418658	1.71429	14.3889	CLINT1	9.48194	20.789	1.13256	1.18758	0.01705	yes
gga-miR-204	ENSGALT00000005867	416240	CLINT1	1	1	2	gga-miR-204	up	3.06928	0.0016995	0.00418658	1.71429	14.3889	CLINT1	9.48194	20.789	1.13256	1.18758	0.01705	yes
gga-miR-204	ENSGALT00000005867	416240	CLINT1	1	1	2	gga-miR-204	up	3.06928	0.0016995	0.00418658	1.71429	14.3889	CLINT1	9.48194	20.789	1.13256	1.18758	0.01705	yes
gga-miR-204	ENSGALT00000015381	421340	DUSP10	1	1	2	gga-miR-204	up	3.06928	0.0016995	0.00418658	1.71429	14.3889	DUSP10	12.8869	25.625	0.991648	1.44614	0.03105	yes
gga-miR-204	ENSGALT00000015381	421340	DUSP10	1	1	2	gga-miR-204	up	3.06928	0.0016995	0.00418658	1.71429	14.3889	DUSP10	12.8869	25.625	0.991648	1.44614	0.03105	yes
gga-miR-204	ENSGALT00000015381	421340	DUSP10	1	1	2	gga-miR-204	up	3.06928	0.0016995	0.00418658	1.71429	14.3889	DUSP10	12.8869	25.625	0.991648	1.44614	0.03105	yes
gga-miR-204	ENSGALT00000012431	373931	EGR1	1	1	2	gga-miR-204	up	3.06928	0.0016995	0.00418658	1.71429	14.3889	EGR1	45.7937	114.393	1.32078	2.29143	0.01485	yes
gga-miR-204	ENSGALT00000012431	373931	EGR1	1	1	2	gga-miR-204	up	3.06928	0.0016995	0.00418658	1.71429	14.3889	EGR1	45.7937	114.393	1.32078	2.29143	0.01485	yes
gga-miR-204	ENSGALT00000012431	373931	EGR1	1	1	2	gga-miR-204	up	3.06928	0.0016995	0.00418658	1.71429	14.3889	EGR1	45.7937	114.393	1.32078	2.29143	0.01485	yes
gga-miR-204	ENSGALT00000036762	395315	GART	1	1	2	gga-miR-204	up	3.06928	0.0016995	0.00418658	1.71429	14.3889	GART	3.9561	10.2359	1.37148	2.64595	0.00625	yes
gga-miR-204	ENSGALT00000036762	395315	GART	1	1	2	gga-miR-204	up	3.06928	0.0016995	0.00418658	1.71429	14.3889	GART	3.9561	10.2359	1.37148	2.64595	0.00625	yes
gga-miR-204	ENSGALT00000036762	395315	GART	1	1	2	gga-miR-204	up	3.06928	0.0016995	0.00418658	1.71429	14.3889	GART	3.9561	10.2359	1.37148	2.64595	0.00625	yes
gga-miR-204	ENSGALT00000006135	423683	HERC4	1	1	2	gga-miR-204	up	3.06928	0.0016995	0.00418658	1.71429	14.3889	HERC4	4.58164	12.7093	1.47195	3.07566	0.00275	yes
gga-miR-204	ENSGALT00000006135	423683	HERC4	1	1	2	gga-miR-204	up	3.06928	0.0016995	0.00418658	1.71429	14.3889	HERC4	4.58164	12.7093	1.47195	3.07566	0.00275	yes
gga-miR-204	ENSGALT00000006135	423683	HERC4	1	1	2	gga-miR-204	up	3.06928	0.0016995	0.00418658	1.71429	14.3889	HERC4	4.58164	12.7093	1.47195	3.07566	0.00275	yes
gga-miR-204	ENSGALT00000018085	420632	HIBADH	1	1	2	gga-miR-204	up	3.06928	0.0016995	0.00418658	1.71429	14.3889	HIBADH	11.5587	24.6703	1.0938	1.44486	0.0222	yes
gga-miR-204	ENSGALT00000018085	420632	HIBADH	1	1	2	gga-miR-204	up	3.06928	0.0016995	0.00418658	1.71429	14.3889	HIBADH	11.5587	24.6703	1.0938	1.44486	0.0222	yes
gga-miR-204	ENSGALT00000018085	420632	HIBADH	1	1	2	gga-miR-204	up	3.06928	0.0016995	0.00418658	1.71429	14.3889	HIBADH	11.5587	24.6703	1.0938	1.44486	0.0222	yes
gga-miR-204	ENSGALT00000012997	415560	ITGA11	1	1	2	gga-miR-204	up	3.06928	0.0016995	0.00418658	1.71429	14.3889	ITGA11	67.6214	29.2774	-1.20769	-2.62054	0.0083	yes
gga-miR-204	ENSGALT00000012997	415560	ITGA11	1	1	2	gga-miR-204	up	3.06928	0.0016995	0.00418658	1.71429	14.3889	ITGA11	67.6214	29.2774	-1.20769	-2.62054	0.0083	yes
gga-miR-204	ENSGALT00000012997	415560	ITGA11	1	1	2	gga-miR-204	up	3.06928	0.0016995	0.00418658	1.71429	14.3889	ITGA11	67.6214	29.2774	-1.20769	-2.62054	0.0083	yes
gga-miR-204	ENSGALT00000013192	429007	MOB4	1	1	2	gga-miR-204	up	3.06928	0.0016995	0.00418658	1.71429	14.3889	MOBKL3	4.9326	10.1305	1.03829	1.06272	0.0298	yes
gga-miR-204	ENSGALT00000013192	429007	MOB4	1	1	2	gga-miR-204	up	3.06928	0.0016995	0.00418658	1.71429	14.3889	MOBKL3	4.9326	10.1305	1.03829	1.06272	0.0298	yes
gga-miR-204	ENSGALT00000013192	429007	MOB4	1	1	2	gga-miR-204	up	3.06928	0.0016995	0.00418658	1.71429	14.3889	MOBKL3	4.9326	10.1305	1.03829	1.06272	0.0298	yes
gga-miR-204	ENSGALT00000036295	404773	MUSTN1	1	1	2	gga-miR-204	up	3.06928	0.0016995	0.00418658	1.71429	14.3889	MUSTN1	679.957	305.051	-1.15639	-2.40147	0.0154	yes
gga-miR-204	ENSGALT00000036295	404773	MUSTN1	1	1	2	gga-miR-204	up	3.06928	0.0016995	0.00418658	1.71429	14.3889	MUSTN1	679.957	305.051	-1.15639	-2.40147	0.0154	yes
gga-miR-204	ENSGALT00000036295	404773	MUSTN1	1	1	2	gga-miR-204	up	3.06928	0.0016995	0.00418658	1.71429	14.3889	MUSTN1	679.957	305.051	-1.15639	-2.40147	0.0154	yes
gga-miR-204	ENSGALT00000006564	419688	PNRC2	1	1	2	gga-miR-204	up	3.06928	0.0016995	0.00418658	1.71429	14.3889	PNRC2	10.887	23.5916	1.11566	1.00341	0.0176	yes
gga-miR-204	ENSGALT00000006564	419688	PNRC2	1	1	2	gga-miR-204	up	3.06928	0.0016995	0.00418658	1.71429	14.3889	PNRC2	10.887	23.5916	1.11566	1.00341	0.0176	yes
gga-miR-204	ENSGALT00000006564	419688	PNRC2	1	1	2	gga-miR-204	up	3.06928	0.0016995	0.00418658	1.71429	14.3889	PNRC2	10.887	23.5916	1.11566	1.00341	0.0176	yes
gga-miR-204	ENSGALT00000016139	417840	RAP1B	1	1	2	gga-miR-204	up	3.06928	0.0016995	0.00418658	1.71429	14.3889	RAP1B	19.2677	39.124	1.02187	1.01122	0.032	yes
gga-miR-204	ENSGALT00000016139	417840	RAP1B	1	1	2	gga-miR-204	up	3.06928	0.0016995	0.00418658	1.71429	14.3889	RAP1B	19.2677	39.124	1.02187	1.01122	0.032	yes
gga-miR-204	ENSGALT00000016139	417840	RAP1B	1	1	2	gga-miR-204	up	3.06928	0.0016995	0.00418658	1.71429	14.3889	RAP1B	19.2677	39.124	1.02187	1.01122	0.032	yes
gga-miR-204	ENSGALT00000027361	428062	TBC1D4	1	1	2	gga-miR-204	up	3.06928	0.0016995	0.00418658	1.71429	14.3889	TBC1D4	7.58602	15.5765	1.03795	2.23797	0.0239	yes
gga-miR-204	ENSGALT00000027361	428062	TBC1D4	1	1	2	gga-miR-204	up	3.06928	0.0016995	0.00418658	1.71429	14.3889	TBC1D4	7.58602	15.5765	1.03795	2.23797	0.0239	yes
gga-miR-204	ENSGALT00000027361	428062	TBC1D4	1	1	2	gga-miR-204	up	3.06928	0.0016995	0.00418658	1.71429	14.3889	TBC1D4	7.58602	15.5765	1.03795	2.23797	0.0239	yes
gga-miR-204	ENSGALT00000019398	420706	TGM4	1	1	2	gga-miR-204	up	3.06928	0.0016995	0.00418658	1.71429	14.3889	TGM4	14.8254	4.24779	-1.80329	-4.6972	0.00245	yes
gga-miR-204	ENSGALT00000019398	420706	TGM4	1	1	2	gga-miR-204	up	3.06928	0.0016995	0.00418658	1.71429	14.3889	TGM4	14.8254	4.24779	-1.80329	-4.6972	0.00245	yes
gga-miR-204	ENSGALT00000019398	420706	TGM4	1	1	2	gga-miR-204	up	3.06928	0.0016995	0.00418658	1.71429	14.3889	TGM4	14.8254	4.24779	-1.80329	-4.6972	0.00245	yes
gga-miR-204	ENSGALT00000012527	422322	USP12P1	1	1	2	gga-miR-204	up	3.06928	0.0016995	0.00418658	1.71429	14.3889	USP12P1	6.55615	13.2719	1.01746	2.18458	0.02665	yes
gga-miR-204	ENSGALT00000012527	422322	USP12P1	1	1	2	gga-miR-204	up	3.06928	0.0016995	0.00418658	1.71429	14.3889	USP12P1	6.55615	13.2719	1.01746	2.18458	0.02665	yes
gga-miR-204	ENSGALT00000012527	422322	USP12P1	1	1	2	gga-miR-204	up	3.06928	0.0016995	0.00418658	1.71429	14.3889	USP12P1	6.55615	13.2719	1.01746	2.18458	0.02665	yes
gga-miR-204	ENSGALT00000015386	427859	ZNF277	1	1	2	gga-miR-204	up	3.06928	0.0016995	0.00418658	1.71429	14.3889	ZNF277	7.01071	14.7263	1.07076	2.14941	0.0315	yes
gga-miR-204	ENSGALT00000015386	427859	ZNF277	1	1	2	gga-miR-204	up	3.06928	0.0016995	0.00418658	1.71429	14.3889	ZNF277	7.01071	14.7263	1.07076	2.14941	0.0315	yes
gga-miR-204	ENSGALT00000015386	427859	ZNF277	1	1	2	gga-miR-204	up	3.06928	0.0016995	0.00418658	1.71429	14.3889	ZNF277	7.01071	14.7263	1.07076	2.14941	0.0315	yes
gga-miR-200b-3p	ENSGALT00000028126	426074	ARL6IP5	1	1	2	gga-miR-200b-3p	up	1.77977	6.564e-07	4.85e-07	18.8571	64.75	ARL6IP5	37.0991	72.7592	0.971746	1.17434	0.0386	yes
gga-miR-200b-3p	ENSGALT00000000310	419522	BNIP3L	1	1	2	gga-miR-200b-3p	up	1.77977	6.564e-07	4.85e-07	18.8571	64.75	BNIP3L	4.38761	10.7307	1.29024	2.76208	0.00625	yes
gga-miR-200b-3p	ENSGALT00000002636	416161	CCNG1	1	1	2	gga-miR-200b-3p	up	1.77977	6.564e-07	4.85e-07	18.8571	64.75	CCNG1	9.06804	28.8268	1.66855	2.6579	0.00795	yes
gga-miR-200b-3p	ENSGALT00000013522	768821	FGL2	1	1	2	gga-miR-200b-3p	up	1.77977	6.564e-07	4.85e-07	18.8571	64.75	FGL2	10.773	46.1565	2.09912	4.00516	5e-05	yes
gga-miR-200b-3p	ENSGALT00000022902	395975	PACSIN2	1	1	2	gga-miR-200b-3p	up	1.77977	6.564e-07	4.85e-07	18.8571	64.75	PACSIN2	4.19355	11.1914	1.41615	3.05259	0.0028	yes
gga-miR-200b-3p	ENSGALT00000006564	419688	PNRC2	1	1	2	gga-miR-200b-3p	up	1.77977	6.564e-07	4.85e-07	18.8571	64.75	PNRC2	10.887	23.5916	1.11566	1.00341	0.0176	yes
gga-miR-200b-3p	ENSGALT00000018393	420649	RAB5A	1	1	2	gga-miR-200b-3p	up	1.77977	6.564e-07	4.85e-07	18.8571	64.75	RAB5A	6.8412	17.5041	1.35537	2.88183	0.0052	yes
gga-miR-200b-3p	ENSGALT00000016139	417840	RAP1B	1	1	2	gga-miR-200b-3p	up	1.77977	6.564e-07	4.85e-07	18.8571	64.75	RAP1B	19.2677	39.124	1.02187	1.01122	0.032	yes
gga-miR-200b-3p	ENSGALT00000021898	422719	SORBS2	1	1	2	gga-miR-200b-3p	up	1.77977	6.564e-07	4.85e-07	18.8571	64.75	SORBS2	5.93947	18.7889	1.66148	3.46983	0.00055	yes
gga-miR-200b-3p	ENSGALT00000034662	417415	TEX2	1	1	2	gga-miR-200b-3p	up	1.77977	6.564e-07	4.85e-07	18.8571	64.75	TEX2	4.10592	10.7841	1.39313	2.74102	0.0063	yes
gga-miR-200b-3p	ENSGALT00000025309	418471	USP25	1	1	2	gga-miR-200b-3p	up	1.77977	6.564e-07	4.85e-07	18.8571	64.75	USP25	6.7679	13.6177	1.0087	2.1632	0.03135	yes
gga-miR-200b-3p	ENSGALT00000020015	421610	UTRN	1	1	2	gga-miR-200b-3p	up	1.77977	6.564e-07	4.85e-07	18.8571	64.75	UTRN	6.75778	14.2662	1.07798	2.32633	0.01795	yes
gga-miR-200b-3p	ENSGALT00000008441	424467	VCAM1	1	1	2	gga-miR-200b-3p	up	1.77977	6.564e-07	4.85e-07	18.8571	64.75	VCAM1	4.62569	13.1966	1.51242	3.1148	0.0017	yes
gga-miR-200b-3p	ENSGALT00000011752	396029	ZEB1	1	1	2	gga-miR-200b-3p	up	1.77977	6.564e-07	4.85e-07	18.8571	64.75	ZEB1	5.65273	12.9375	1.19454	1.20829	0.0118	yes
gga-miR-200a-3p_R+1	ENSGALT00000024095	421068	ABHD3	1	1	2	gga-miR-200a-3p_R+1	up	1.35168	0.0025723	0.00381859	13.7143	35	ABHD3	4.35392	21.2962	2.29021	4.78182	5e-05	yes
gga-miR-200a-3p_R+1	ENSGALT00000017294	422547	ACSL1	1	1	2	gga-miR-200a-3p_R+1	up	1.35168	0.0025723	0.00381859	13.7143	35	ACSL1	50.2076	181.082	1.85067	3.79974	0.00025	yes
gga-miR-200a-3p_R+1	ENSGALT00000005949	422973	ANO5	1	1	2	gga-miR-200a-3p_R+1	up	1.35168	0.0025723	0.00381859	13.7143	35	ANO5	4.20621	11.4632	1.44641	3.01225	0.0023	yes
gga-miR-200a-3p_R+1	ENSGALT00000028126	426074	ARL6IP5	1	1	2	gga-miR-200a-3p_R+1	up	1.35168	0.0025723	0.00381859	13.7143	35	ARL6IP5	37.0991	72.7592	0.971746	1.17434	0.0386	yes
gga-miR-200a-3p_R+1	ENSGALT00000018720	428592	BRP44L	1	1	2	gga-miR-200a-3p_R+1	up	1.35168	0.0025723	0.00381859	13.7143	35	BRP44L	39.6947	89.9445	1.18009	2.54385	0.01085	yes
gga-miR-200a-3p_R+1	ENSGALT00000002317	419993	CALCOCO2	1	1	2	gga-miR-200a-3p_R+1	up	1.35168	0.0025723	0.00381859	13.7143	35	CALCOCO2	8.30435	18.763	1.17595	2.45275	0.0162	yes
gga-miR-200a-3p_R+1	ENSGALT00000004590	374135	CTGF	1	1	2	gga-miR-200a-3p_R+1	up	1.35168	0.0025723	0.00381859	13.7143	35	CTGF	31.4909	62.9935	1.00027	2.16237	0.03255	yes
gga-miR-200a-3p_R+1	ENSGALT00000008191	424804	CUL3	1	1	2	gga-miR-200a-3p_R+1	up	1.35168	0.0025723	0.00381859	13.7143	35	CUL3	6.74814	15.3223	1.18307	2.50858	0.0121	yes
gga-miR-200a-3p_R+1	ENSGALT00000030447	768904	DPT	1	1	2	gga-miR-200a-3p_R+1	up	1.35168	0.0025723	0.00381859	13.7143	35	DPT	59.4606	25.7148	-1.20933	-2.45153	0.01195	yes
gga-miR-200a-3p_R+1	ENSGALT00000014453	424546	ELTD1	1	1	2	gga-miR-200a-3p_R+1	up	1.35168	0.0025723	0.00381859	13.7143	35	ELTD1	7.75467	16.9709	1.12992	2.45085	0.01535	yes
gga-miR-200a-3p_R+1	ENSGALT00000009326	423046	IPO7	1	1	2	gga-miR-200a-3p_R+1	up	1.35168	0.0025723	0.00381859	13.7143	35	IPO7	5.32524	14.1652	1.41143	1.62942	0.03025	yes
gga-miR-200a-3p_R+1	ENSGALT00000011680	420472	KIF5B	1	1	2	gga-miR-200a-3p_R+1	up	1.35168	0.0025723	0.00381859	13.7143	35	KIF5B	9.18555	18.7158	1.02682	2.22549	0.02575	yes
gga-miR-200a-3p_R+1	ENSGALT00000003907	373948	MATR3	1	1	2	gga-miR-200a-3p_R+1	up	1.35168	0.0025723	0.00381859	13.7143	35	MATR3	6.89943	13.7065	0.990313	2.05596	0.04085	yes
gga-miR-200a-3p_R+1	ENSGALT00000016270	421413	MCFD2	1	1	2	gga-miR-200a-3p_R+1	up	1.35168	0.0025723	0.00381859	13.7143	35	MCFD2	13.1697	40.0124	1.60323	3.38714	0.0009	yes
gga-miR-200a-3p_R+1	ENSGALT00000006564	419688	PNRC2	1	1	2	gga-miR-200a-3p_R+1	up	1.35168	0.0025723	0.00381859	13.7143	35	PNRC2	10.887	23.5916	1.11566	1.00341	0.0176	yes
gga-miR-200a-3p_R+1	ENSGALT00000026237	421877	PTP4A1	1	1	2	gga-miR-200a-3p_R+1	up	1.35168	0.0025723	0.00381859	13.7143	35	PTP4A1	17.0352	33.544	0.977541	1.04648	0.03565	yes
gga-miR-200a-3p_R+1	ENSGALT00000018393	420649	RAB5A	1	1	2	gga-miR-200a-3p_R+1	up	1.35168	0.0025723	0.00381859	13.7143	35	RAB5A	6.8412	17.5041	1.35537	2.88183	0.0052	yes
gga-miR-200a-3p_R+1	ENSGALT00000016002	417828	RASSF3	1	1	2	gga-miR-200a-3p_R+1	up	1.35168	0.0025723	0.00381859	13.7143	35	RASSF3	11.58	23.808	1.03982	1.19158	0.0259	yes
gga-miR-200a-3p_R+1	ENSGALT00000018331	395109	RFTN1	1	1	2	gga-miR-200a-3p_R+1	up	1.35168	0.0025723	0.00381859	13.7143	35	RFTN1	12.1697	30.9426	1.3463	2.8991	0.00405	yes
gga-miR-200a-3p_R+1	ENSGALT00000033985	424781	RNF7	1	1	2	gga-miR-200a-3p_R+1	up	1.35168	0.0025723	0.00381859	13.7143	35	RNF7	11.9422	23.997	1.00679	0.966989	0.03495	yes
gga-miR-200a-3p_R+1	ENSGALT00000016500	423335	SEC23A	1	1	2	gga-miR-200a-3p_R+1	up	1.35168	0.0025723	0.00381859	13.7143	35	SEC23A	4.59507	10.2628	1.15927	2.42437	0.016	yes
gga-miR-200a-3p_R+1	ENSGALT00000022444	419310	SLMO2	1	1	2	gga-miR-200a-3p_R+1	up	1.35168	0.0025723	0.00381859	13.7143	35	SLMO2	5.86593	11.9655	1.02844	0.999281	0.0315	yes
gga-miR-200a-3p_R+1	ENSGALT00000021898	422719	SORBS2	1	1	2	gga-miR-200a-3p_R+1	up	1.35168	0.0025723	0.00381859	13.7143	35	SORBS2	5.93947	18.7889	1.66148	3.46983	0.00055	yes
gga-miR-200a-3p_R+1	ENSGALT00000033880	416950	SPECC1L	1	1	2	gga-miR-200a-3p_R+1	up	1.35168	0.0025723	0.00381859	13.7143	35	SPECC1L	5.37083	10.581	0.978264	2.09557	0.03695	yes
gga-miR-200a-3p_R+1	ENSGALT00000025309	418471	USP25	1	1	2	gga-miR-200a-3p_R+1	up	1.35168	0.0025723	0.00381859	13.7143	35	USP25	6.7679	13.6177	1.0087	2.1632	0.03135	yes
gga-miR-200a-3p_R+1	ENSGALT00000020015	421610	UTRN	1	1	2	gga-miR-200a-3p_R+1	up	1.35168	0.0025723	0.00381859	13.7143	35	UTRN	6.75778	14.2662	1.07798	2.32633	0.01795	yes
gga-miR-200a-3p_R+1	ENSGALT00000012112	428418	YME1L1	1	1	2	gga-miR-200a-3p_R+1	up	1.35168	0.0025723	0.00381859	13.7143	35	YME1L1	5.46436	10.9223	0.999157	2.12562	0.033	yes
gga-miR-200a-3p_R+1	ENSGALT00000011752	396029	ZEB1	1	1	2	gga-miR-200a-3p_R+1	up	1.35168	0.0025723	0.00381859	13.7143	35	ZEB1	5.65273	12.9375	1.19454	1.20829	0.0118	yes
gga-miR-19b-3p	ENSGALT00000017294	422547	ACSL1	1	1	2	gga-miR-19b-3p	up	2.3187	0	2.28e-128	202.286	1009.17	ACSL1	50.2076	181.082	1.85067	3.79974	0.00025	yes
gga-miR-19b-3p	ENSGALT00000005949	422973	ANO5	1	1	2	gga-miR-19b-3p	up	2.3187	0	2.28e-128	202.286	1009.17	ANO5	4.20621	11.4632	1.44641	3.01225	0.0023	yes
gga-miR-19b-3p	ENSGALT00000004590	374135	CTGF	1	1	2	gga-miR-19b-3p	up	2.3187	0	2.28e-128	202.286	1009.17	CTGF	31.4909	62.9935	1.00027	2.16237	0.03255	yes
gga-miR-19b-3p	ENSGALT00000013522	768821	FGL2	1	1	2	gga-miR-19b-3p	up	2.3187	0	2.28e-128	202.286	1009.17	FGL2	10.773	46.1565	2.09912	4.00516	5e-05	yes
gga-miR-19b-3p	ENSGALT00000018958	423492	INF2	1	1	2	gga-miR-19b-3p	up	2.3187	0	2.28e-128	202.286	1009.17	INF2	14.1892	29.84	1.07245	2.24703	0.0206	yes
gga-miR-19b-3p	ENSGALT00000026237	421877	PTP4A1	1	1	2	gga-miR-19b-3p	up	2.3187	0	2.28e-128	202.286	1009.17	PTP4A1	17.0352	33.544	0.977541	1.04648	0.03565	yes
gga-miR-19b-3p	ENSGALT00000017197	424636	RAB3B	1	1	2	gga-miR-19b-3p	up	2.3187	0	2.28e-128	202.286	1009.17	RAB3B	4.69283	12.0247	1.35747	2.71444	0.0073	yes
gga-miR-19b-3p	ENSGALT00000016139	417840	RAP1B	1	1	2	gga-miR-19b-3p	up	2.3187	0	2.28e-128	202.286	1009.17	RAP1B	19.2677	39.124	1.02187	1.01122	0.032	yes
gga-miR-19b-3p	ENSGALT00000016002	417828	RASSF3	1	1	2	gga-miR-19b-3p	up	2.3187	0	2.28e-128	202.286	1009.17	RASSF3	11.58	23.808	1.03982	1.19158	0.0259	yes
gga-miR-19b-3p	ENSGALT00000017779	101751124	STK39	1	1	2	gga-miR-19b-3p	up	2.3187	0	2.28e-128	202.286	1009.17	STK39	3.55817	13.4677	1.9203	3.66493	0.00035	yes
gga-miR-19b-3p	ENSGALT00000027597	418921	UBL3	1	1	2	gga-miR-19b-3p	up	2.3187	0	2.28e-128	202.286	1009.17	UBL3	6.33267	14.886	1.23307	0.911502	0.00985	yes
gga-miR-19b-3p	ENSGALT00000006976	415750	VPS35	1	1	2	gga-miR-19b-3p	up	2.3187	0	2.28e-128	202.286	1009.17	VPS35	7.85956	15.864	1.01324	1.54371	0.0333	yes
gga-miR-19a-3p	ENSGALT00000017294	422547	ACSL1	1	1	2	gga-miR-19a-3p	up	2.77338	1.097e-88	5.72e-99	92.5714	632.917	ACSL1	50.2076	181.082	1.85067	3.79974	0.00025	yes
gga-miR-19a-3p	ENSGALT00000005949	422973	ANO5	1	1	2	gga-miR-19a-3p	up	2.77338	1.097e-88	5.72e-99	92.5714	632.917	ANO5	4.20621	11.4632	1.44641	3.01225	0.0023	yes
gga-miR-19a-3p	ENSGALT00000004590	374135	CTGF	1	1	2	gga-miR-19a-3p	up	2.77338	1.097e-88	5.72e-99	92.5714	632.917	CTGF	31.4909	62.9935	1.00027	2.16237	0.03255	yes
gga-miR-19a-3p	ENSGALT00000013522	768821	FGL2	1	1	2	gga-miR-19a-3p	up	2.77338	1.097e-88	5.72e-99	92.5714	632.917	FGL2	10.773	46.1565	2.09912	4.00516	5e-05	yes
gga-miR-19a-3p	ENSGALT00000018958	423492	INF2	1	1	2	gga-miR-19a-3p	up	2.77338	1.097e-88	5.72e-99	92.5714	632.917	INF2	14.1892	29.84	1.07245	2.24703	0.0206	yes
gga-miR-19a-3p	ENSGALT00000026237	421877	PTP4A1	1	1	2	gga-miR-19a-3p	up	2.77338	1.097e-88	5.72e-99	92.5714	632.917	PTP4A1	17.0352	33.544	0.977541	1.04648	0.03565	yes
gga-miR-19a-3p	ENSGALT00000017197	424636	RAB3B	1	1	2	gga-miR-19a-3p	up	2.77338	1.097e-88	5.72e-99	92.5714	632.917	RAB3B	4.69283	12.0247	1.35747	2.71444	0.0073	yes
gga-miR-19a-3p	ENSGALT00000016139	417840	RAP1B	1	1	2	gga-miR-19a-3p	up	2.77338	1.097e-88	5.72e-99	92.5714	632.917	RAP1B	19.2677	39.124	1.02187	1.01122	0.032	yes
gga-miR-19a-3p	ENSGALT00000016002	417828	RASSF3	1	1	2	gga-miR-19a-3p	up	2.77338	1.097e-88	5.72e-99	92.5714	632.917	RASSF3	11.58	23.808	1.03982	1.19158	0.0259	yes
gga-miR-19a-3p	ENSGALT00000015334	768688	SMOC1	1	1	2	gga-miR-19a-3p	up	2.77338	1.097e-88	5.72e-99	92.5714	632.917	SMOC1	5.79989	17.7109	1.61054	3.40233	0.00055	yes
gga-miR-19a-3p	ENSGALT00000027597	418921	UBL3	1	1	2	gga-miR-19a-3p	up	2.77338	1.097e-88	5.72e-99	92.5714	632.917	UBL3	6.33267	14.886	1.23307	0.911502	0.00985	yes
gga-miR-19a-3p	ENSGALT00000006976	415750	VPS35	1	1	2	gga-miR-19a-3p	up	2.77338	1.097e-88	5.72e-99	92.5714	632.917	VPS35	7.85956	15.864	1.01324	1.54371	0.0333	yes
gga-miR-199-5p	ENSGALT00000014039	417256	GTF2H4	1	1	2	gga-miR-199-5p	up	0.97441	4.2638e-85	1.23e-86	1230	2416.75	GTF2H4	21.5166	9.53209	-1.17459	-2.47924	0.01515	yes
gga-miR-199-5p	ENSGALT00000014039	417256	GTF2H4	1	1	2	gga-miR-199-5p	up	0.97441	4.2638e-85	1.23e-86	1230	2416.75	GTF2H4	21.5166	9.53209	-1.17459	-2.47924	0.01515	yes
gga-miR-199-5p	ENSGALT00000016002	417828	RASSF3	1	1	2	gga-miR-199-5p	up	0.97441	4.2638e-85	1.23e-86	1230	2416.75	RASSF3	11.58	23.808	1.03982	1.19158	0.0259	yes
gga-miR-199-5p	ENSGALT00000016002	417828	RASSF3	1	1	2	gga-miR-199-5p	up	0.97441	4.2638e-85	1.23e-86	1230	2416.75	RASSF3	11.58	23.808	1.03982	1.19158	0.0259	yes
gga-miR-199-5p	ENSGALT00000026449	404774	SNTB1	1	1	2	gga-miR-199-5p	up	0.97441	4.2638e-85	1.23e-86	1230	2416.75	SNTB1	33.873	74.2882	1.133	2.44643	0.01225	yes
gga-miR-199-5p	ENSGALT00000026449	404774	SNTB1	1	1	2	gga-miR-199-5p	up	0.97441	4.2638e-85	1.23e-86	1230	2416.75	SNTB1	33.873	74.2882	1.133	2.44643	0.01225	yes
gga-miR-199-5p	ENSGALT00000027597	418921	UBL3	1	1	2	gga-miR-199-5p	up	0.97441	4.2638e-85	1.23e-86	1230	2416.75	UBL3	6.33267	14.886	1.23307	0.911502	0.00985	yes
gga-miR-199-5p	ENSGALT00000027597	418921	UBL3	1	1	2	gga-miR-199-5p	up	0.97441	4.2638e-85	1.23e-86	1230	2416.75	UBL3	6.33267	14.886	1.23307	0.911502	0.00985	yes
gga-miR-199-5p	ENSGALT00000025309	418471	USP25	1	1	2	gga-miR-199-5p	up	0.97441	4.2638e-85	1.23e-86	1230	2416.75	USP25	6.7679	13.6177	1.0087	2.1632	0.03135	yes
gga-miR-199-5p	ENSGALT00000025309	418471	USP25	1	1	2	gga-miR-199-5p	up	0.97441	4.2638e-85	1.23e-86	1230	2416.75	USP25	6.7679	13.6177	1.0087	2.1632	0.03135	yes
gga-miR-199-5p	ENSGALT00000011752	396029	ZEB1	1	1	2	gga-miR-199-5p	up	0.97441	4.2638e-85	1.23e-86	1230	2416.75	ZEB1	5.65273	12.9375	1.19454	1.20829	0.0118	yes
gga-miR-199-5p	ENSGALT00000011752	396029	ZEB1	1	1	2	gga-miR-199-5p	up	0.97441	4.2638e-85	1.23e-86	1230	2416.75	ZEB1	5.65273	12.9375	1.19454	1.20829	0.0118	yes
gga-miR-196-5p_R+1	ENSGALT00000012260	395154	DPYSL3	1	1	2	gga-miR-196-5p_R+1	up	2.53225	0.00073263	0.000489648	3.42857	19.8333	DPYSL3	92.3756	42.5521	-1.11828	-2.4061	0.0168	yes
gga-miR-196-5p_R+1	ENSGALT00000012260	395154	DPYSL3	1	1	2	gga-miR-196-5p_R+1	up	2.53225	0.00073263	0.000489648	3.42857	19.8333	DPYSL3	92.3756	42.5521	-1.11828	-2.4061	0.0168	yes
gga-miR-196-5p_R+1	ENSGALT00000012260	395154	DPYSL3	1	1	2	gga-miR-196-5p_R+1	up	2.53225	0.00073263	0.000489648	3.42857	19.8333	DPYSL3	92.3756	42.5521	-1.11828	-2.4061	0.0168	yes
gga-miR-196-5p_R+1	ENSGALT00000016270	421413	MCFD2	1	1	2	gga-miR-196-5p_R+1	up	2.53225	0.00073263	0.000489648	3.42857	19.8333	MCFD2	13.1697	40.0124	1.60323	3.38714	0.0009	yes
gga-miR-196-5p_R+1	ENSGALT00000016270	421413	MCFD2	1	1	2	gga-miR-196-5p_R+1	up	2.53225	0.00073263	0.000489648	3.42857	19.8333	MCFD2	13.1697	40.0124	1.60323	3.38714	0.0009	yes
gga-miR-196-5p_R+1	ENSGALT00000016270	421413	MCFD2	1	1	2	gga-miR-196-5p_R+1	up	2.53225	0.00073263	0.000489648	3.42857	19.8333	MCFD2	13.1697	40.0124	1.60323	3.38714	0.0009	yes
gga-miR-196-5p_R+1	ENSGALT00000016002	417828	RASSF3	1	1	2	gga-miR-196-5p_R+1	up	2.53225	0.00073263	0.000489648	3.42857	19.8333	RASSF3	11.58	23.808	1.03982	1.19158	0.0259	yes
gga-miR-196-5p_R+1	ENSGALT00000016002	417828	RASSF3	1	1	2	gga-miR-196-5p_R+1	up	2.53225	0.00073263	0.000489648	3.42857	19.8333	RASSF3	11.58	23.808	1.03982	1.19158	0.0259	yes
gga-miR-196-5p_R+1	ENSGALT00000016002	417828	RASSF3	1	1	2	gga-miR-196-5p_R+1	up	2.53225	0.00073263	0.000489648	3.42857	19.8333	RASSF3	11.58	23.808	1.03982	1.19158	0.0259	yes
gga-miR-193b-3p_R-2	ENSGALT00000014453	424546	ELTD1	1	1	2	gga-miR-193b-3p_R-2	down	-0.803143	0.005119	0.00534576	65.1429	37.3333	ELTD1	7.75467	16.9709	1.12992	2.45085	0.01535	yes
gga-miR-193b-3p_R-2	ENSGALT00000019065	421589	FNDC1	1	1	2	gga-miR-193b-3p_R-2	down	-0.803143	0.005119	0.00534576	65.1429	37.3333	FNDC1	23.7454	5.87923	-2.01395	-3.89388	0.0003	yes
gga-miR-193b-3p_R-2	ENSGALT00000018393	420649	RAB5A	1	1	2	gga-miR-193b-3p_R-2	down	-0.803143	0.005119	0.00534576	65.1429	37.3333	RAB5A	6.8412	17.5041	1.35537	2.88183	0.0052	yes
gga-miR-181b-5p_R+1	ENSGALT00000017294	422547	ACSL1	1	1	2	gga-miR-181b-5p_R+1	up	0.598259	0.040472	0.0410868	42	63.5833	ACSL1	50.2076	181.082	1.85067	3.79974	0.00025	yes
gga-miR-181b-5p_R+1	ENSGALT00000017294	422547	ACSL1	1	1	2	gga-miR-181b-5p_R+1	up	0.598259	0.040472	0.0410868	42	63.5833	ACSL1	50.2076	181.082	1.85067	3.79974	0.00025	yes
gga-miR-181b-5p_R+1	ENSGALT00000014357	427854	ATP6AP1	1	1	2	gga-miR-181b-5p_R+1	up	0.598259	0.040472	0.0410868	42	63.5833	ATP6AP1	10.4947	20.6233	0.974623	1.20804	0.0403	yes
gga-miR-181b-5p_R+1	ENSGALT00000014357	427854	ATP6AP1	1	1	2	gga-miR-181b-5p_R+1	up	0.598259	0.040472	0.0410868	42	63.5833	ATP6AP1	10.4947	20.6233	0.974623	1.20804	0.0403	yes
gga-miR-181b-5p_R+1	ENSGALT00000025883	420259	ATP6V1C1	1	1	2	gga-miR-181b-5p_R+1	up	0.598259	0.040472	0.0410868	42	63.5833	ATP6V1C1	4.53917	11.8575	1.3853	1.6427	0.00965	yes
gga-miR-181b-5p_R+1	ENSGALT00000025883	420259	ATP6V1C1	1	1	2	gga-miR-181b-5p_R+1	up	0.598259	0.040472	0.0410868	42	63.5833	ATP6V1C1	4.53917	11.8575	1.3853	1.6427	0.00965	yes
gga-miR-181b-5p_R+1	ENSGALT00000027584	428075	B3GALTL	1	1	2	gga-miR-181b-5p_R+1	up	0.598259	0.040472	0.0410868	42	63.5833	B3GALTL	17.087	34.8847	1.02969	2.20203	0.0264	yes
gga-miR-181b-5p_R+1	ENSGALT00000027584	428075	B3GALTL	1	1	2	gga-miR-181b-5p_R+1	up	0.598259	0.040472	0.0410868	42	63.5833	B3GALTL	17.087	34.8847	1.02969	2.20203	0.0264	yes
gga-miR-181b-5p_R+1	ENSGALT00000003199	416784	C15H22ORF25	1	1	2	gga-miR-181b-5p_R+1	up	0.598259	0.040472	0.0410868	42	63.5833	C15H22ORF25	6.47795	15.7018	1.27732	2.68345	0.0067	yes
gga-miR-181b-5p_R+1	ENSGALT00000003199	416784	C15H22ORF25	1	1	2	gga-miR-181b-5p_R+1	up	0.598259	0.040472	0.0410868	42	63.5833	C15H22ORF25	6.47795	15.7018	1.27732	2.68345	0.0067	yes
gga-miR-181b-5p_R+1	ENSGALT00000004590	374135	CTGF	1	1	2	gga-miR-181b-5p_R+1	up	0.598259	0.040472	0.0410868	42	63.5833	CTGF	31.4909	62.9935	1.00027	2.16237	0.03255	yes
gga-miR-181b-5p_R+1	ENSGALT00000004590	374135	CTGF	1	1	2	gga-miR-181b-5p_R+1	up	0.598259	0.040472	0.0410868	42	63.5833	CTGF	31.4909	62.9935	1.00027	2.16237	0.03255	yes
gga-miR-181b-5p_R+1	ENSGALT00000014453	424546	ELTD1	1	1	2	gga-miR-181b-5p_R+1	up	0.598259	0.040472	0.0410868	42	63.5833	ELTD1	7.75467	16.9709	1.12992	2.45085	0.01535	yes
gga-miR-181b-5p_R+1	ENSGALT00000014453	424546	ELTD1	1	1	2	gga-miR-181b-5p_R+1	up	0.598259	0.040472	0.0410868	42	63.5833	ELTD1	7.75467	16.9709	1.12992	2.45085	0.01535	yes
gga-miR-181b-5p_R+1	ENSGALT00000014039	417256	GTF2H4	1	1	2	gga-miR-181b-5p_R+1	up	0.598259	0.040472	0.0410868	42	63.5833	GTF2H4	21.5166	9.53209	-1.17459	-2.47924	0.01515	yes
gga-miR-181b-5p_R+1	ENSGALT00000014039	417256	GTF2H4	1	1	2	gga-miR-181b-5p_R+1	up	0.598259	0.040472	0.0410868	42	63.5833	GTF2H4	21.5166	9.53209	-1.17459	-2.47924	0.01515	yes
gga-miR-181b-5p_R+1	ENSGALT00000011680	420472	KIF5B	1	1	2	gga-miR-181b-5p_R+1	up	0.598259	0.040472	0.0410868	42	63.5833	KIF5B	9.18555	18.7158	1.02682	2.22549	0.02575	yes
gga-miR-181b-5p_R+1	ENSGALT00000011680	420472	KIF5B	1	1	2	gga-miR-181b-5p_R+1	up	0.598259	0.040472	0.0410868	42	63.5833	KIF5B	9.18555	18.7158	1.02682	2.22549	0.02575	yes
gga-miR-181b-5p_R+1	ENSGALT00000009633	416024	MGLL	1	1	2	gga-miR-181b-5p_R+1	up	0.598259	0.040472	0.0410868	42	63.5833	MGLL	39.8864	14.195	-1.49051	-3.21756	0.0022	yes
gga-miR-181b-5p_R+1	ENSGALT00000009633	416024	MGLL	1	1	2	gga-miR-181b-5p_R+1	up	0.598259	0.040472	0.0410868	42	63.5833	MGLL	39.8864	14.195	-1.49051	-3.21756	0.0022	yes
gga-miR-181b-5p_R+1	ENSGALT00000022902	395975	PACSIN2	1	1	2	gga-miR-181b-5p_R+1	up	0.598259	0.040472	0.0410868	42	63.5833	PACSIN2	4.19355	11.1914	1.41615	3.05259	0.0028	yes
gga-miR-181b-5p_R+1	ENSGALT00000022902	395975	PACSIN2	1	1	2	gga-miR-181b-5p_R+1	up	0.598259	0.040472	0.0410868	42	63.5833	PACSIN2	4.19355	11.1914	1.41615	3.05259	0.0028	yes
gga-miR-181b-5p_R+1	ENSGALT00000006564	419688	PNRC2	1	1	2	gga-miR-181b-5p_R+1	up	0.598259	0.040472	0.0410868	42	63.5833	PNRC2	10.887	23.5916	1.11566	1.00341	0.0176	yes
gga-miR-181b-5p_R+1	ENSGALT00000006564	419688	PNRC2	1	1	2	gga-miR-181b-5p_R+1	up	0.598259	0.040472	0.0410868	42	63.5833	PNRC2	10.887	23.5916	1.11566	1.00341	0.0176	yes
gga-miR-181b-5p_R+1	ENSGALT00000016139	417840	RAP1B	1	1	2	gga-miR-181b-5p_R+1	up	0.598259	0.040472	0.0410868	42	63.5833	RAP1B	19.2677	39.124	1.02187	1.01122	0.032	yes
gga-miR-181b-5p_R+1	ENSGALT00000016139	417840	RAP1B	1	1	2	gga-miR-181b-5p_R+1	up	0.598259	0.040472	0.0410868	42	63.5833	RAP1B	19.2677	39.124	1.02187	1.01122	0.032	yes
gga-miR-181b-5p_R+1	ENSGALT00000018331	395109	RFTN1	1	1	2	gga-miR-181b-5p_R+1	up	0.598259	0.040472	0.0410868	42	63.5833	RFTN1	12.1697	30.9426	1.3463	2.8991	0.00405	yes
gga-miR-181b-5p_R+1	ENSGALT00000018331	395109	RFTN1	1	1	2	gga-miR-181b-5p_R+1	up	0.598259	0.040472	0.0410868	42	63.5833	RFTN1	12.1697	30.9426	1.3463	2.8991	0.00405	yes
gga-miR-181b-5p_R+1	ENSGALT00000033880	416950	SPECC1L	1	1	2	gga-miR-181b-5p_R+1	up	0.598259	0.040472	0.0410868	42	63.5833	SPECC1L	5.37083	10.581	0.978264	2.09557	0.03695	yes
gga-miR-181b-5p_R+1	ENSGALT00000033880	416950	SPECC1L	1	1	2	gga-miR-181b-5p_R+1	up	0.598259	0.040472	0.0410868	42	63.5833	SPECC1L	5.37083	10.581	0.978264	2.09557	0.03695	yes
gga-miR-181b-5p_R+1	ENSGALT00000003977	424359	UCHL5	1	1	2	gga-miR-181b-5p_R+1	up	0.598259	0.040472	0.0410868	42	63.5833	UCHL5	7.10174	16.2667	1.19567	2.41572	0.0137	yes
gga-miR-181b-5p_R+1	ENSGALT00000003977	424359	UCHL5	1	1	2	gga-miR-181b-5p_R+1	up	0.598259	0.040472	0.0410868	42	63.5833	UCHL5	7.10174	16.2667	1.19567	2.41572	0.0137	yes
gga-miR-181b-5p_R+1	ENSGALT00000008441	424467	VCAM1	1	1	2	gga-miR-181b-5p_R+1	up	0.598259	0.040472	0.0410868	42	63.5833	VCAM1	4.62569	13.1966	1.51242	3.1148	0.0017	yes
gga-miR-181b-5p_R+1	ENSGALT00000008441	424467	VCAM1	1	1	2	gga-miR-181b-5p_R+1	up	0.598259	0.040472	0.0410868	42	63.5833	VCAM1	4.62569	13.1966	1.51242	3.1148	0.0017	yes
gga-miR-181a-3p	ENSGALT00000023632	418296	RBP5	1	1	2	tgu-miR-181a-2-3p_1ss16CT	down	-1.42397	0.021614	0.0281964	18	6.70833	RBP5	510.575	233.135	-1.13095	-5.78103	0.0147	yes
gga-miR-181a-3p	ENSGALT00000023632	418296	RBP5	1	1	2	gga-miR-181a-3p	down	-1.42397	0.021614	0.0281964	18	6.70833	RBP5	510.575	233.135	-1.13095	-5.78103	0.0147	yes
gga-miR-17-5p_R-1	ENSGALT00000000310	419522	BNIP3L	1	1	2	gga-miR-17-5p_R-1	up	0.895446	0.00033398	0.000262615	51.4286	95.6667	BNIP3L	4.38761	10.7307	1.29024	2.76208	0.00625	yes
gga-miR-17-5p_R-1	ENSGALT00000015306	417772	CAV2	1	1	2	gga-miR-17-5p_R-1	up	0.895446	0.00033398	0.000262615	51.4286	95.6667	CAV2	56.9939	165.998	1.54228	3.02509	0.00215	yes
gga-miR-17-5p_R-1	ENSGALT00000022289	414798	CYB5A	1	1	2	gga-miR-17-5p_R-1	up	0.895446	0.00033398	0.000262615	51.4286	95.6667	CYB5A	34.5289	95.7221	1.47105	1.53957	0.00225	yes
gga-miR-17-5p_R-1	ENSGALT00000018085	420632	HIBADH	1	1	2	gga-miR-17-5p_R-1	up	0.895446	0.00033398	0.000262615	51.4286	95.6667	HIBADH	11.5587	24.6703	1.0938	1.44486	0.0222	yes
gga-miR-17-5p_R-1	ENSGALT00000009326	423046	IPO7	1	1	2	gga-miR-17-5p_R-1	up	0.895446	0.00033398	0.000262615	51.4286	95.6667	IPO7	5.32524	14.1652	1.41143	1.62942	0.03025	yes
gga-miR-17-5p_R-1	ENSGALT00000010452	424862	SLCO2A1	1	1	2	gga-miR-17-5p_R-1	up	0.895446	0.00033398	0.000262615	51.4286	95.6667	SLCO2A1	20.1524	9.11259	-1.14502	-2.28816	0.0215	yes
gga-miR-17-5p_R-1	ENSGALT00000015334	768688	SMOC1	1	1	2	gga-miR-17-5p_R-1	up	0.895446	0.00033398	0.000262615	51.4286	95.6667	SMOC1	5.79989	17.7109	1.61054	3.40233	0.00055	yes
gga-miR-17-5p_R-1	ENSGALT00000012527	422322	USP12P1	1	1	2	gga-miR-17-5p_R-1	up	0.895446	0.00033398	0.000262615	51.4286	95.6667	USP12P1	6.55615	13.2719	1.01746	2.18458	0.02665	yes
gga-mir-1595-p5_1ss16GC	ENSGALT00000005949	422973	ANO5	1	1	2	gga-mir-1595-p5_1ss16GC	down	-3.80314	1.6795e-36	1.53e-42	195.429	14	ANO5	4.20621	11.4632	1.44641	3.01225	0.0023	yes
gga-mir-1595-p5_1ss16GC	ENSGALT00000028126	426074	ARL6IP5	1	1	2	gga-mir-1595-p5_1ss16GC	down	-3.80314	1.6795e-36	1.53e-42	195.429	14	ARL6IP5	37.0991	72.7592	0.971746	1.17434	0.0386	yes
gga-mir-1595-p5_1ss16GC	ENSGALT00000025345	422904	CTBP1	1	1	2	gga-mir-1595-p5_1ss16GC	down	-3.80314	1.6795e-36	1.53e-42	195.429	14	CTBP1	20.4908	43.7756	1.09515	2.36093	0.01825	yes
gga-mir-1595-p5_1ss16GC	ENSGALT00000025785	422941	DDRGK1	1	1	2	gga-mir-1595-p5_1ss16GC	down	-3.80314	1.6795e-36	1.53e-42	195.429	14	DDRGK1	41.6536	88.0985	1.08068	2.27336	0.02315	yes
gga-mir-1595-p5_1ss16GC	ENSGALT00000012835	428543	EFEMP1	1	1	2	gga-mir-1595-p5_1ss16GC	down	-3.80314	1.6795e-36	1.53e-42	195.429	14	EFEMP1	106.586	50.5417	-1.07648	-2.31572	0.02135	yes
gga-mir-1595-p5_1ss16GC	ENSGALT00000013522	768821	FGL2	1	1	2	gga-mir-1595-p5_1ss16GC	down	-3.80314	1.6795e-36	1.53e-42	195.429	14	FGL2	10.773	46.1565	2.09912	4.00516	5e-05	yes
gga-mir-1595-p5_1ss16GC	ENSGALT00000036762	395315	GART	1	1	2	gga-mir-1595-p5_1ss16GC	down	-3.80314	1.6795e-36	1.53e-42	195.429	14	GART	3.9561	10.2359	1.37148	2.64595	0.00625	yes
gga-mir-1595-p5_1ss16GC	ENSGALT00000012997	415560	ITGA11	1	1	2	gga-mir-1595-p5_1ss16GC	down	-3.80314	1.6795e-36	1.53e-42	195.429	14	ITGA11	67.6214	29.2774	-1.20769	-2.62054	0.0083	yes
gga-mir-1595-p5_1ss16GC	ENSGALT00000019173	395912	MGP	1	1	2	gga-mir-1595-p5_1ss16GC	down	-3.80314	1.6795e-36	1.53e-42	195.429	14	MGP	8934.36	3451.74	-1.37204	-5.33574	0.0149	yes
gga-mir-1595-p5_1ss16GC	ENSGALT00000013192	429007	MOB4	1	1	2	gga-mir-1595-p5_1ss16GC	down	-3.80314	1.6795e-36	1.53e-42	195.429	14	MOBKL3	4.9326	10.1305	1.03829	1.06272	0.0298	yes
gga-mir-1595-p5_1ss16GC	ENSGALT00000022902	395975	PACSIN2	1	1	2	gga-mir-1595-p5_1ss16GC	down	-3.80314	1.6795e-36	1.53e-42	195.429	14	PACSIN2	4.19355	11.1914	1.41615	3.05259	0.0028	yes
gga-mir-1595-p5_1ss16GC	ENSGALT00000007734	415430	SEMA6D	1	1	2	gga-mir-1595-p5_1ss16GC	down	-3.80314	1.6795e-36	1.53e-42	195.429	14	SEMA6D	9.18934	20.3075	1.14398	2.17779	0.02965	yes
gga-mir-1595-p5_1ss16GC	ENSGALT00000023984	776223	SMPDL3A	1	1	2	gga-mir-1595-p5_1ss16GC	down	-3.80314	1.6795e-36	1.53e-42	195.429	14	ENSGALG00000014864	6.61578	14.2225	1.10419	2.25405	0.02125	yes
gga-mir-1595-p5_1ss16GC	ENSGALT00000025309	418471	USP25	1	1	2	gga-mir-1595-p5_1ss16GC	down	-3.80314	1.6795e-36	1.53e-42	195.429	14	USP25	6.7679	13.6177	1.0087	2.1632	0.03135	yes
gga-mir-1595-p5_1ss16GC	ENSGALT00000006976	415750	VPS35	1	1	2	gga-mir-1595-p5_1ss16GC	down	-3.80314	1.6795e-36	1.53e-42	195.429	14	VPS35	7.85956	15.864	1.01324	1.54371	0.0333	yes
gga-mir-1563-p3	ENSGALT00000037443	395928	AKT1	1	1	2	gga-mir-1563-p3	down	-1.72123	4.435e-08	2.83e-08	78.8571	23.9167	AKT1	9.93921	20.2772	1.02866	2.21183	0.02485	yes
gga-mir-1563-p3	ENSGALT00000005949	422973	ANO5	1	1	2	gga-mir-1563-p3	down	-1.72123	4.435e-08	2.83e-08	78.8571	23.9167	ANO5	4.20621	11.4632	1.44641	3.01225	0.0023	yes
gga-mir-1563-p3	ENSGALT00000028126	426074	ARL6IP5	1	1	2	gga-mir-1563-p3	down	-1.72123	4.435e-08	2.83e-08	78.8571	23.9167	ARL6IP5	37.0991	72.7592	0.971746	1.17434	0.0386	yes
gga-mir-1563-p3	ENSGALT00000011621	423122	FADS2	1	1	2	gga-mir-1563-p3	down	-1.72123	4.435e-08	2.83e-08	78.8571	23.9167	FADS2	10.7439	25.3426	1.23805	2.6723	0.0084	yes
gga-mir-1563-p3	ENSGALT00000013522	768821	FGL2	1	1	2	gga-mir-1563-p3	down	-1.72123	4.435e-08	2.83e-08	78.8571	23.9167	FGL2	10.773	46.1565	2.09912	4.00516	5e-05	yes
gga-mir-1563-p3	ENSGALT00000019065	421589	FNDC1	1	1	2	gga-mir-1563-p3	down	-1.72123	4.435e-08	2.83e-08	78.8571	23.9167	FNDC1	23.7454	5.87923	-2.01395	-3.89388	0.0003	yes
gga-mir-1563-p3	ENSGALT00000014244	769134	LOC769134	1	1	2	gga-mir-1563-p3	down	-1.72123	4.435e-08	2.83e-08	78.8571	23.9167	ENSGALG00000008755	40.9374	88.7142	1.11575	2.87871	0.034	yes
gga-mir-1563-p3	ENSGALT00000016270	421413	MCFD2	1	1	2	gga-mir-1563-p3	down	-1.72123	4.435e-08	2.83e-08	78.8571	23.9167	MCFD2	13.1697	40.0124	1.60323	3.38714	0.0009	yes
gga-mir-1563-p3	ENSGALT00000022902	395975	PACSIN2	1	1	2	gga-mir-1563-p3	down	-1.72123	4.435e-08	2.83e-08	78.8571	23.9167	PACSIN2	4.19355	11.1914	1.41615	3.05259	0.0028	yes
gga-mir-1563-p3	ENSGALT00000023984	776223	SMPDL3A	1	1	2	gga-mir-1563-p3	down	-1.72123	4.435e-08	2.83e-08	78.8571	23.9167	ENSGALG00000014864	6.61578	14.2225	1.10419	2.25405	0.02125	yes
gga-mir-1563-p3	ENSGALT00000017779	101751124	STK39	1	1	2	gga-mir-1563-p3	down	-1.72123	4.435e-08	2.83e-08	78.8571	23.9167	STK39	3.55817	13.4677	1.9203	3.66493	0.00035	yes
gga-mir-1563-p3	ENSGALT00000015386	427859	ZNF277	1	1	2	gga-mir-1563-p3	down	-1.72123	4.435e-08	2.83e-08	78.8571	23.9167	ZNF277	7.01071	14.7263	1.07076	2.14941	0.0315	yes
gga-miR-1563_R+6_1ss13GA	ENSGALT00000028126	426074	ARL6IP5	1	1	2	gga-miR-1563_R+6_1ss13GA	down	-1.10384	4.0169e-05	4.12e-05	84	39.0833	ARL6IP5	37.0991	72.7592	0.971746	1.17434	0.0386	yes
gga-miR-1563_R+6_1ss13GA	ENSGALT00000016846	422512	CCNG2	1	1	2	gga-miR-1563_R+6_1ss13GA	down	-1.10384	4.0169e-05	4.12e-05	84	39.0833	CCNG2	7.70277	16.6643	1.11331	2.3721	0.01945	yes
gga-miR-1563_R+6_1ss13GA	ENSGALT00000004590	374135	CTGF	1	1	2	gga-miR-1563_R+6_1ss13GA	down	-1.10384	4.0169e-05	4.12e-05	84	39.0833	CTGF	31.4909	62.9935	1.00027	2.16237	0.03255	yes
gga-miR-1563_R+6_1ss13GA	ENSGALT00000008191	424804	CUL3	1	1	2	gga-miR-1563_R+6_1ss13GA	down	-1.10384	4.0169e-05	4.12e-05	84	39.0833	CUL3	6.74814	15.3223	1.18307	2.50858	0.0121	yes
gga-miR-1563_R+6_1ss13GA	ENSGALT00000030447	768904	DPT	1	1	2	gga-miR-1563_R+6_1ss13GA	down	-1.10384	4.0169e-05	4.12e-05	84	39.0833	DPT	59.4606	25.7148	-1.20933	-2.45153	0.01195	yes
gga-miR-1563_R+6_1ss13GA	ENSGALT00000013522	768821	FGL2	1	1	2	gga-miR-1563_R+6_1ss13GA	down	-1.10384	4.0169e-05	4.12e-05	84	39.0833	FGL2	10.773	46.1565	2.09912	4.00516	5e-05	yes
gga-miR-1563_R+6_1ss13GA	ENSGALT00000003907	373948	MATR3	1	1	2	gga-miR-1563_R+6_1ss13GA	down	-1.10384	4.0169e-05	4.12e-05	84	39.0833	MATR3	6.89943	13.7065	0.990313	2.05596	0.04085	yes
gga-miR-1563_R+6_1ss13GA	ENSGALT00000016270	421413	MCFD2	1	1	2	gga-miR-1563_R+6_1ss13GA	down	-1.10384	4.0169e-05	4.12e-05	84	39.0833	MCFD2	13.1697	40.0124	1.60323	3.38714	0.0009	yes
gga-miR-1563_R+6_1ss13GA	ENSGALT00000022902	395975	PACSIN2	1	1	2	gga-miR-1563_R+6_1ss13GA	down	-1.10384	4.0169e-05	4.12e-05	84	39.0833	PACSIN2	4.19355	11.1914	1.41615	3.05259	0.0028	yes
gga-miR-1563_R+6_1ss13GA	ENSGALT00000017197	424636	RAB3B	1	1	2	gga-miR-1563_R+6_1ss13GA	down	-1.10384	4.0169e-05	4.12e-05	84	39.0833	RAB3B	4.69283	12.0247	1.35747	2.71444	0.0073	yes
gga-miR-1563_R+6_1ss13GA	ENSGALT00000016139	417840	RAP1B	1	1	2	gga-miR-1563_R+6_1ss13GA	down	-1.10384	4.0169e-05	4.12e-05	84	39.0833	RAP1B	19.2677	39.124	1.02187	1.01122	0.032	yes
gga-miR-1563_R+6_1ss13GA	ENSGALT00000016002	417828	RASSF3	1	1	2	gga-miR-1563_R+6_1ss13GA	down	-1.10384	4.0169e-05	4.12e-05	84	39.0833	RASSF3	11.58	23.808	1.03982	1.19158	0.0259	yes
gga-miR-1563_R+6_1ss13GA	ENSGALT00000016500	423335	SEC23A	1	1	2	gga-miR-1563_R+6_1ss13GA	down	-1.10384	4.0169e-05	4.12e-05	84	39.0833	SEC23A	4.59507	10.2628	1.15927	2.42437	0.016	yes
gga-miR-1563_R+6_1ss13GA	ENSGALT00000027361	428062	TBC1D4	1	1	2	gga-miR-1563_R+6_1ss13GA	down	-1.10384	4.0169e-05	4.12e-05	84	39.0833	TBC1D4	7.58602	15.5765	1.03795	2.23797	0.0239	yes
gga-miR-1563_R+6_1ss13GA	ENSGALT00000020015	421610	UTRN	1	1	2	gga-miR-1563_R+6_1ss13GA	down	-1.10384	4.0169e-05	4.12e-05	84	39.0833	UTRN	6.75778	14.2662	1.07798	2.32633	0.01795	yes
gga-miR-1563_R+6_1ss13GA	ENSGALT00000006976	415750	VPS35	1	1	2	gga-miR-1563_R+6_1ss13GA	down	-1.10384	4.0169e-05	4.12e-05	84	39.0833	VPS35	7.85956	15.864	1.01324	1.54371	0.0333	yes
gga-miR-1563_R+6_1ss13GA	ENSGALT00000011752	396029	ZEB1	1	1	2	gga-miR-1563_R+6_1ss13GA	down	-1.10384	4.0169e-05	4.12e-05	84	39.0833	ZEB1	5.65273	12.9375	1.19454	1.20829	0.0118	yes
gga-miR-146b-5p_R+1	ENSGALT00000027584	428075	B3GALTL	1	1	2	gga-miR-146b-5p_R+1	up	1.29186	1.075e-53	3.16e-55	397.714	973.778	B3GALTL	17.087	34.8847	1.02969	2.20203	0.0264	yes
gga-miR-146b-5p_R+1	ENSGALT00000016846	422512	CCNG2	1	1	2	gga-miR-146b-5p_R+1	up	1.29186	1.075e-53	3.16e-55	397.714	973.778	CCNG2	7.70277	16.6643	1.11331	2.3721	0.01945	yes
gga-miR-146b-5p_R+1	ENSGALT00000017068	429100	CMPK1	1	1	2	gga-miR-146b-5p_R+1	up	1.29186	1.075e-53	3.16e-55	397.714	973.778	CMPK1	6.95347	13.8007	0.988942	2.10799	0.03585	yes
gga-miR-146b-5p_R+1	ENSGALT00000011621	423122	FADS2	1	1	2	gga-miR-146b-5p_R+1	up	1.29186	1.075e-53	3.16e-55	397.714	973.778	FADS2	10.7439	25.3426	1.23805	2.6723	0.0084	yes
gga-miR-146b-5p_R+1	ENSGALT00000006135	423683	HERC4	1	1	2	gga-miR-146b-5p_R+1	up	1.29186	1.075e-53	3.16e-55	397.714	973.778	HERC4	4.58164	12.7093	1.47195	3.07566	0.00275	yes
gga-miR-146b-5p_R+1	ENSGALT00000016270	421413	MCFD2	1	1	2	gga-miR-146b-5p_R+1	up	1.29186	1.075e-53	3.16e-55	397.714	973.778	MCFD2	13.1697	40.0124	1.60323	3.38714	0.0009	yes
gga-miR-146b-5p_R+1	ENSGALT00000013192	429007	MOB4	1	1	2	gga-miR-146b-5p_R+1	up	1.29186	1.075e-53	3.16e-55	397.714	973.778	MOBKL3	4.9326	10.1305	1.03829	1.06272	0.0298	yes
gga-miR-146b-5p_R+1	ENSGALT00000015714	422428	PALLD	1	1	2	gga-miR-146b-5p_R+1	up	1.29186	1.075e-53	3.16e-55	397.714	973.778	PALLD	5.34752	11.7906	1.1407	2.41077	0.0161	yes
gga-miR-146b-5p_R+1	ENSGALT00000018331	395109	RFTN1	1	1	2	gga-miR-146b-5p_R+1	up	1.29186	1.075e-53	3.16e-55	397.714	973.778	RFTN1	12.1697	30.9426	1.3463	2.8991	0.00405	yes
gga-miR-146b-5p_R+1	ENSGALT00000007734	415430	SEMA6D	1	1	2	gga-miR-146b-5p_R+1	up	1.29186	1.075e-53	3.16e-55	397.714	973.778	SEMA6D	9.18934	20.3075	1.14398	2.17779	0.02965	yes
gga-miR-146a-3p_R-1	ENSGALT00000027584	428075	B3GALTL	1	1	2	gga-miR-146a-3p_R-1	down	-1.01465	0.010014	0.0115486	37.7143	18.6667	B3GALTL	17.087	34.8847	1.02969	2.20203	0.0264	yes
gga-miR-146a-3p_R-1	ENSGALT00000016846	422512	CCNG2	1	1	2	gga-miR-146a-3p_R-1	down	-1.01465	0.010014	0.0115486	37.7143	18.6667	CCNG2	7.70277	16.6643	1.11331	2.3721	0.01945	yes
gga-miR-146a-3p_R-1	ENSGALT00000005867	416240	CLINT1	1	1	2	gga-miR-146a-3p_R-1	down	-1.01465	0.010014	0.0115486	37.7143	18.6667	CLINT1	9.48194	20.789	1.13256	1.18758	0.01705	yes
gga-miR-146a-3p_R-1	ENSGALT00000022289	414798	CYB5A	1	1	2	gga-miR-146a-3p_R-1	down	-1.01465	0.010014	0.0115486	37.7143	18.6667	CYB5A	34.5289	95.7221	1.47105	1.53957	0.00225	yes
gga-miR-146a-3p_R-1	ENSGALT00000030447	768904	DPT	1	1	2	gga-miR-146a-3p_R-1	down	-1.01465	0.010014	0.0115486	37.7143	18.6667	DPT	59.4606	25.7148	-1.20933	-2.45153	0.01195	yes
gga-miR-146a-3p_R-1	ENSGALT00000014039	417256	GTF2H4	1	1	2	gga-miR-146a-3p_R-1	down	-1.01465	0.010014	0.0115486	37.7143	18.6667	GTF2H4	21.5166	9.53209	-1.17459	-2.47924	0.01515	yes
gga-miR-146a-3p_R-1	ENSGALT00000012997	415560	ITGA11	1	1	2	gga-miR-146a-3p_R-1	down	-1.01465	0.010014	0.0115486	37.7143	18.6667	ITGA11	67.6214	29.2774	-1.20769	-2.62054	0.0083	yes
gga-miR-146a-3p_R-1	ENSGALT00000016002	417828	RASSF3	1	1	2	gga-miR-146a-3p_R-1	down	-1.01465	0.010014	0.0115486	37.7143	18.6667	RASSF3	11.58	23.808	1.03982	1.19158	0.0259	yes
gga-miR-146a-3p_R-1	ENSGALT00000011932	428414	WAC	1	1	2	gga-miR-146a-3p_R-1	down	-1.01465	0.010014	0.0115486	37.7143	18.6667	WAC	5.82359	11.8632	1.02651	2.18822	0.02805	yes
gga-miR-144-3p_L-1R+1	ENSGALT00000005949	422973	ANO5	1	1	2	gga-miR-144-3p_L-1R+1	up	0.879722	0.00085544	0.000845152	46.2857	85.1667	ANO5	4.20621	11.4632	1.44641	3.01225	0.0023	yes
gga-miR-144-3p_L-1R+1	ENSGALT00000028126	426074	ARL6IP5	1	1	2	gga-miR-144-3p_L-1R+1	up	0.879722	0.00085544	0.000845152	46.2857	85.1667	ARL6IP5	37.0991	72.7592	0.971746	1.17434	0.0386	yes
gga-miR-144-3p_L-1R+1	ENSGALT00000027584	428075	B3GALTL	1	1	2	gga-miR-144-3p_L-1R+1	up	0.879722	0.00085544	0.000845152	46.2857	85.1667	B3GALTL	17.087	34.8847	1.02969	2.20203	0.0264	yes
gga-miR-144-3p_L-1R+1	ENSGALT00000018720	428592	BRP44L	1	1	2	gga-miR-144-3p_L-1R+1	up	0.879722	0.00085544	0.000845152	46.2857	85.1667	BRP44L	39.6947	89.9445	1.18009	2.54385	0.01085	yes
gga-miR-144-3p_L-1R+1	ENSGALT00000003199	416784	C15H22ORF25	1	1	2	gga-miR-144-3p_L-1R+1	up	0.879722	0.00085544	0.000845152	46.2857	85.1667	C15H22ORF25	6.47795	15.7018	1.27732	2.68345	0.0067	yes
gga-miR-144-3p_L-1R+1	ENSGALT00000016846	422512	CCNG2	1	1	2	gga-miR-144-3p_L-1R+1	up	0.879722	0.00085544	0.000845152	46.2857	85.1667	CCNG2	7.70277	16.6643	1.11331	2.3721	0.01945	yes
gga-miR-144-3p_L-1R+1	ENSGALT00000004590	374135	CTGF	1	1	2	gga-miR-144-3p_L-1R+1	up	0.879722	0.00085544	0.000845152	46.2857	85.1667	CTGF	31.4909	62.9935	1.00027	2.16237	0.03255	yes
gga-miR-144-3p_L-1R+1	ENSGALT00000008191	424804	CUL3	1	1	2	gga-miR-144-3p_L-1R+1	up	0.879722	0.00085544	0.000845152	46.2857	85.1667	CUL3	6.74814	15.3223	1.18307	2.50858	0.0121	yes
gga-miR-144-3p_L-1R+1	ENSGALT00000030447	768904	DPT	1	1	2	gga-miR-144-3p_L-1R+1	up	0.879722	0.00085544	0.000845152	46.2857	85.1667	DPT	59.4606	25.7148	-1.20933	-2.45153	0.01195	yes
gga-miR-144-3p_L-1R+1	ENSGALT00000013522	768821	FGL2	1	1	2	gga-miR-144-3p_L-1R+1	up	0.879722	0.00085544	0.000845152	46.2857	85.1667	FGL2	10.773	46.1565	2.09912	4.00516	5e-05	yes
gga-miR-144-3p_L-1R+1	ENSGALT00000014039	417256	GTF2H4	1	1	2	gga-miR-144-3p_L-1R+1	up	0.879722	0.00085544	0.000845152	46.2857	85.1667	GTF2H4	21.5166	9.53209	-1.17459	-2.47924	0.01515	yes
gga-miR-144-3p_L-1R+1	ENSGALT00000018085	420632	HIBADH	1	1	2	gga-miR-144-3p_L-1R+1	up	0.879722	0.00085544	0.000845152	46.2857	85.1667	HIBADH	11.5587	24.6703	1.0938	1.44486	0.0222	yes
gga-miR-144-3p_L-1R+1	ENSGALT00000016555	422496	HSPA4L	1	1	2	gga-miR-144-3p_L-1R+1	up	0.879722	0.00085544	0.000845152	46.2857	85.1667	HSPA4L	4.84237	10.3437	1.09497	2.01548	0.0387	yes
gga-miR-144-3p_L-1R+1	ENSGALT00000011680	420472	KIF5B	1	1	2	gga-miR-144-3p_L-1R+1	up	0.879722	0.00085544	0.000845152	46.2857	85.1667	KIF5B	9.18555	18.7158	1.02682	2.22549	0.02575	yes
gga-miR-144-3p_L-1R+1	ENSGALT00000003907	373948	MATR3	1	1	2	gga-miR-144-3p_L-1R+1	up	0.879722	0.00085544	0.000845152	46.2857	85.1667	MATR3	6.89943	13.7065	0.990313	2.05596	0.04085	yes
gga-miR-144-3p_L-1R+1	ENSGALT00000013192	429007	MOB4	1	1	2	gga-miR-144-3p_L-1R+1	up	0.879722	0.00085544	0.000845152	46.2857	85.1667	MOBKL3	4.9326	10.1305	1.03829	1.06272	0.0298	yes
gga-miR-144-3p_L-1R+1	ENSGALT00000018735	424224	PECR	1	1	2	gga-miR-144-3p_L-1R+1	up	0.879722	0.00085544	0.000845152	46.2857	85.1667	PECR	6.29859	17.4379	1.46913	2.38643	0.00515	yes
gga-miR-144-3p_L-1R+1	ENSGALT00000026237	421877	PTP4A1	1	1	2	gga-miR-144-3p_L-1R+1	up	0.879722	0.00085544	0.000845152	46.2857	85.1667	PTP4A1	17.0352	33.544	0.977541	1.04648	0.03565	yes
gga-miR-144-3p_L-1R+1	ENSGALT00000018393	420649	RAB5A	1	1	2	gga-miR-144-3p_L-1R+1	up	0.879722	0.00085544	0.000845152	46.2857	85.1667	RAB5A	6.8412	17.5041	1.35537	2.88183	0.0052	yes
gga-miR-144-3p_L-1R+1	ENSGALT00000033985	424781	RNF7	1	1	2	gga-miR-144-3p_L-1R+1	up	0.879722	0.00085544	0.000845152	46.2857	85.1667	RNF7	11.9422	23.997	1.00679	0.966989	0.03495	yes
gga-miR-144-3p_L-1R+1	ENSGALT00000015334	768688	SMOC1	1	1	2	gga-miR-144-3p_L-1R+1	up	0.879722	0.00085544	0.000845152	46.2857	85.1667	SMOC1	5.79989	17.7109	1.61054	3.40233	0.00055	yes
gga-miR-144-3p_L-1R+1	ENSGALT00000027453	418857	SUCLA2	1	1	2	gga-miR-144-3p_L-1R+1	up	0.879722	0.00085544	0.000845152	46.2857	85.1667	SUCLA2	6.20746	12.5145	1.01153	2.0694	0.03725	yes
gga-miR-144-3p_L-1R+1	ENSGALT00000011752	396029	ZEB1	1	1	2	gga-miR-144-3p_L-1R+1	up	0.879722	0.00085544	0.000845152	46.2857	85.1667	ZEB1	5.65273	12.9375	1.19454	1.20829	0.0118	yes
gga-miR-142-3p	ENSGALT00000011680	420472	KIF5B	1	1	2	gga-miR-142-3p	up	2.71157	1.4908e-07	7.07e-08	6.85714	44.9167	KIF5B	9.18555	18.7158	1.02682	2.22549	0.02575	yes
gga-miR-142-3p	ENSGALT00000007734	415430	SEMA6D	1	1	2	gga-miR-142-3p	up	2.71157	1.4908e-07	7.07e-08	6.85714	44.9167	SEMA6D	9.18934	20.3075	1.14398	2.17779	0.02965	yes
gga-miR-142-3p	ENSGALT00000020015	421610	UTRN	1	1	2	gga-miR-142-3p	up	2.71157	1.4908e-07	7.07e-08	6.85714	44.9167	UTRN	6.75778	14.2662	1.07798	2.32633	0.01795	yes
gga-miR-140-5p_L+1	ENSGALT00000009326	423046	IPO7	1	1	2	gga-miR-140-5p_L+1	up	1.76671	0.035666	0.0351832	3.42857	11.6667	IPO7	5.32524	14.1652	1.41143	1.62942	0.03025	yes
gga-miR-140-5p_L+1	ENSGALT00000017197	424636	RAB3B	1	1	2	gga-miR-140-5p_L+1	up	1.76671	0.035666	0.0351832	3.42857	11.6667	RAB3B	4.69283	12.0247	1.35747	2.71444	0.0073	yes
gga-miR-140-5p_L+1	ENSGALT00000008246	424805	SERPINE2	1	1	2	gga-miR-140-5p_L+1	up	1.76671	0.035666	0.0351832	3.42857	11.6667	SERPINE2	13.2678	29.1271	1.13443	2.40372	0.01875	yes
gga-miR-140-5p_L+1	ENSGALT00000020015	421610	UTRN	1	1	2	gga-miR-140-5p_L+1	up	1.76671	0.035666	0.0351832	3.42857	11.6667	UTRN	6.75778	14.2662	1.07798	2.32633	0.01795	yes
gga-miR-133c-3p_L+1R-1	ENSGALT00000027584	428075	B3GALTL	1	1	2	gga-miR-133c-3p_L+1R-1	up	2.03973	0.011494	0.0127405	3.42857	14.0972	B3GALTL	17.087	34.8847	1.02969	2.20203	0.0264	yes
gga-miR-133c-3p_L+1R-1	ENSGALT00000002317	419993	CALCOCO2	1	1	2	gga-miR-133c-3p_L+1R-1	up	2.03973	0.011494	0.0127405	3.42857	14.0972	CALCOCO2	8.30435	18.763	1.17595	2.45275	0.0162	yes
gga-miR-133c-3p_L+1R-1	ENSGALT00000017068	429100	CMPK1	1	1	2	gga-miR-133c-3p_L+1R-1	up	2.03973	0.011494	0.0127405	3.42857	14.0972	CMPK1	6.95347	13.8007	0.988942	2.10799	0.03585	yes
gga-miR-133c-3p_L+1R-1	ENSGALT00000011621	423122	FADS2	1	1	2	gga-miR-133c-3p_L+1R-1	up	2.03973	0.011494	0.0127405	3.42857	14.0972	FADS2	10.7439	25.3426	1.23805	2.6723	0.0084	yes
gga-miR-133c-3p_L+1R-1	ENSGALT00000014039	417256	GTF2H4	1	1	2	gga-miR-133c-3p_L+1R-1	up	2.03973	0.011494	0.0127405	3.42857	14.0972	GTF2H4	21.5166	9.53209	-1.17459	-2.47924	0.01515	yes
gga-miR-133c-3p_L+1R-1	ENSGALT00000018958	423492	INF2	1	1	2	gga-miR-133c-3p_L+1R-1	up	2.03973	0.011494	0.0127405	3.42857	14.0972	INF2	14.1892	29.84	1.07245	2.24703	0.0206	yes
gga-miR-133c-3p_L+1R-1	ENSGALT00000012997	415560	ITGA11	1	1	2	gga-miR-133c-3p_L+1R-1	up	2.03973	0.011494	0.0127405	3.42857	14.0972	ITGA11	67.6214	29.2774	-1.20769	-2.62054	0.0083	yes
gga-miR-133c-3p_L+1R-1	ENSGALT00000020015	421610	UTRN	1	1	2	gga-miR-133c-3p_L+1R-1	up	2.03973	0.011494	0.0127405	3.42857	14.0972	UTRN	6.75778	14.2662	1.07798	2.32633	0.01795	yes
gga-miR-133a-3p_L+1	ENSGALT00000027584	428075	B3GALTL	1	1	2	gga-miR-133a-3p_L+1	up	2.7075	4.3358e-49	1.5e-54	54	352.722	B3GALTL	17.087	34.8847	1.02969	2.20203	0.0264	yes
gga-miR-133a-3p_L+1	ENSGALT00000027584	428075	B3GALTL	1	1	2	gga-miR-133a-3p_L+1	up	2.7075	4.3358e-49	1.5e-54	54	352.722	B3GALTL	17.087	34.8847	1.02969	2.20203	0.0264	yes
gga-miR-133a-3p_L+1	ENSGALT00000002317	419993	CALCOCO2	1	1	2	gga-miR-133a-3p_L+1	up	2.7075	4.3358e-49	1.5e-54	54	352.722	CALCOCO2	8.30435	18.763	1.17595	2.45275	0.0162	yes
gga-miR-133a-3p_L+1	ENSGALT00000002317	419993	CALCOCO2	1	1	2	gga-miR-133a-3p_L+1	up	2.7075	4.3358e-49	1.5e-54	54	352.722	CALCOCO2	8.30435	18.763	1.17595	2.45275	0.0162	yes
gga-miR-133a-3p_L+1	ENSGALT00000017068	429100	CMPK1	1	1	2	gga-miR-133a-3p_L+1	up	2.7075	4.3358e-49	1.5e-54	54	352.722	CMPK1	6.95347	13.8007	0.988942	2.10799	0.03585	yes
gga-miR-133a-3p_L+1	ENSGALT00000017068	429100	CMPK1	1	1	2	gga-miR-133a-3p_L+1	up	2.7075	4.3358e-49	1.5e-54	54	352.722	CMPK1	6.95347	13.8007	0.988942	2.10799	0.03585	yes
gga-miR-133a-3p_L+1	ENSGALT00000011621	423122	FADS2	1	1	2	gga-miR-133a-3p_L+1	up	2.7075	4.3358e-49	1.5e-54	54	352.722	FADS2	10.7439	25.3426	1.23805	2.6723	0.0084	yes
gga-miR-133a-3p_L+1	ENSGALT00000011621	423122	FADS2	1	1	2	gga-miR-133a-3p_L+1	up	2.7075	4.3358e-49	1.5e-54	54	352.722	FADS2	10.7439	25.3426	1.23805	2.6723	0.0084	yes
gga-miR-133a-3p_L+1	ENSGALT00000014039	417256	GTF2H4	1	1	2	gga-miR-133a-3p_L+1	up	2.7075	4.3358e-49	1.5e-54	54	352.722	GTF2H4	21.5166	9.53209	-1.17459	-2.47924	0.01515	yes
gga-miR-133a-3p_L+1	ENSGALT00000014039	417256	GTF2H4	1	1	2	gga-miR-133a-3p_L+1	up	2.7075	4.3358e-49	1.5e-54	54	352.722	GTF2H4	21.5166	9.53209	-1.17459	-2.47924	0.01515	yes
gga-miR-133a-3p_L+1	ENSGALT00000018958	423492	INF2	1	1	2	gga-miR-133a-3p_L+1	up	2.7075	4.3358e-49	1.5e-54	54	352.722	INF2	14.1892	29.84	1.07245	2.24703	0.0206	yes
gga-miR-133a-3p_L+1	ENSGALT00000018958	423492	INF2	1	1	2	gga-miR-133a-3p_L+1	up	2.7075	4.3358e-49	1.5e-54	54	352.722	INF2	14.1892	29.84	1.07245	2.24703	0.0206	yes
gga-miR-133a-3p_L+1	ENSGALT00000012997	415560	ITGA11	1	1	2	gga-miR-133a-3p_L+1	up	2.7075	4.3358e-49	1.5e-54	54	352.722	ITGA11	67.6214	29.2774	-1.20769	-2.62054	0.0083	yes
gga-miR-133a-3p_L+1	ENSGALT00000012997	415560	ITGA11	1	1	2	gga-miR-133a-3p_L+1	up	2.7075	4.3358e-49	1.5e-54	54	352.722	ITGA11	67.6214	29.2774	-1.20769	-2.62054	0.0083	yes
gga-miR-133a-3p_L+1	ENSGALT00000020015	421610	UTRN	1	1	2	gga-miR-133a-3p_L+1	up	2.7075	4.3358e-49	1.5e-54	54	352.722	UTRN	6.75778	14.2662	1.07798	2.32633	0.01795	yes
gga-miR-133a-3p_L+1	ENSGALT00000020015	421610	UTRN	1	1	2	gga-miR-133a-3p_L+1	up	2.7075	4.3358e-49	1.5e-54	54	352.722	UTRN	6.75778	14.2662	1.07798	2.32633	0.01795	yes
gga-miR-130b-3p	ENSGALT00000024095	421068	ABHD3	1	1	2	gga-miR-130b-3p	down	-1.14018	0.019861	0.0230532	25.7143	11.6667	ABHD3	4.35392	21.2962	2.29021	4.78182	5e-05	yes
gga-miR-130b-3p	ENSGALT00000005949	422973	ANO5	1	1	2	gga-miR-130b-3p	down	-1.14018	0.019861	0.0230532	25.7143	11.6667	ANO5	4.20621	11.4632	1.44641	3.01225	0.0023	yes
gga-miR-130b-3p	ENSGALT00000017068	429100	CMPK1	1	1	2	gga-miR-130b-3p	down	-1.14018	0.019861	0.0230532	25.7143	11.6667	CMPK1	6.95347	13.8007	0.988942	2.10799	0.03585	yes
gga-miR-130b-3p	ENSGALT00000013522	768821	FGL2	1	1	2	gga-miR-130b-3p	down	-1.14018	0.019861	0.0230532	25.7143	11.6667	FGL2	10.773	46.1565	2.09912	4.00516	5e-05	yes
gga-miR-130b-3p	ENSGALT00000016555	422496	HSPA4L	1	1	2	gga-miR-130b-3p	down	-1.14018	0.019861	0.0230532	25.7143	11.6667	HSPA4L	4.84237	10.3437	1.09497	2.01548	0.0387	yes
gga-miR-130b-3p	ENSGALT00000036295	404773	MUSTN1	1	1	2	gga-miR-130b-3p	down	-1.14018	0.019861	0.0230532	25.7143	11.6667	MUSTN1	679.957	305.051	-1.15639	-2.40147	0.0154	yes
gga-miR-130b-3p	ENSGALT00000018735	424224	PECR	1	1	2	gga-miR-130b-3p	down	-1.14018	0.019861	0.0230532	25.7143	11.6667	PECR	6.29859	17.4379	1.46913	2.38643	0.00515	yes
gga-miR-130b-3p	ENSGALT00000018393	420649	RAB5A	1	1	2	gga-miR-130b-3p	down	-1.14018	0.019861	0.0230532	25.7143	11.6667	RAB5A	6.8412	17.5041	1.35537	2.88183	0.0052	yes
gga-miR-130b-3p	ENSGALT00000016139	417840	RAP1B	1	1	2	gga-miR-130b-3p	down	-1.14018	0.019861	0.0230532	25.7143	11.6667	RAP1B	19.2677	39.124	1.02187	1.01122	0.032	yes
gga-miR-130b-3p	ENSGALT00000005363	427694	SBNO1	1	1	2	gga-miR-130b-3p	down	-1.14018	0.019861	0.0230532	25.7143	11.6667	SBNO1	5.88162	14.7137	1.32287	2.55861	0.01095	yes
gga-miR-130b-3p	ENSGALT00000022444	419310	SLMO2	1	1	2	gga-miR-130b-3p	down	-1.14018	0.019861	0.0230532	25.7143	11.6667	SLMO2	5.86593	11.9655	1.02844	0.999281	0.0315	yes
gga-miR-130b-3p	ENSGALT00000015334	768688	SMOC1	1	1	2	gga-miR-130b-3p	down	-1.14018	0.019861	0.0230532	25.7143	11.6667	SMOC1	5.79989	17.7109	1.61054	3.40233	0.00055	yes
gga-miR-130b-3p	ENSGALT00000020015	421610	UTRN	1	1	2	gga-miR-130b-3p	down	-1.14018	0.019861	0.0230532	25.7143	11.6667	UTRN	6.75778	14.2662	1.07798	2.32633	0.01795	yes
gga-miR-128-3p	ENSGALT00000005949	422973	ANO5	1	1	2	gga-miR-128-3p	down	-0.594034	0.0082438	0.00906575	96.8571	64.1667	ANO5	4.20621	11.4632	1.44641	3.01225	0.0023	yes
gga-miR-128-3p	ENSGALT00000005949	422973	ANO5	1	1	2	gga-miR-128-3p	down	-0.594034	0.0082438	0.00906575	96.8571	64.1667	ANO5	4.20621	11.4632	1.44641	3.01225	0.0023	yes
gga-miR-128-3p	ENSGALT00000023545	418294	C1S	1	1	2	gga-miR-128-3p	down	-0.594034	0.0082438	0.00906575	96.8571	64.1667	C1S	55.1814	26.6573	-1.04965	-1.89447	0.025	yes
gga-miR-128-3p	ENSGALT00000023545	418294	C1S	1	1	2	gga-miR-128-3p	down	-0.594034	0.0082438	0.00906575	96.8571	64.1667	C1S	55.1814	26.6573	-1.04965	-1.89447	0.025	yes
gga-miR-128-3p	ENSGALT00000002317	419993	CALCOCO2	1	1	2	gga-miR-128-3p	down	-0.594034	0.0082438	0.00906575	96.8571	64.1667	CALCOCO2	8.30435	18.763	1.17595	2.45275	0.0162	yes
gga-miR-128-3p	ENSGALT00000002317	419993	CALCOCO2	1	1	2	gga-miR-128-3p	down	-0.594034	0.0082438	0.00906575	96.8571	64.1667	CALCOCO2	8.30435	18.763	1.17595	2.45275	0.0162	yes
gga-miR-128-3p	ENSGALT00000015306	417772	CAV2	1	1	2	gga-miR-128-3p	down	-0.594034	0.0082438	0.00906575	96.8571	64.1667	CAV2	56.9939	165.998	1.54228	3.02509	0.00215	yes
gga-miR-128-3p	ENSGALT00000015306	417772	CAV2	1	1	2	gga-miR-128-3p	down	-0.594034	0.0082438	0.00906575	96.8571	64.1667	CAV2	56.9939	165.998	1.54228	3.02509	0.00215	yes
gga-miR-128-3p	ENSGALT00000014039	417256	GTF2H4	1	1	2	gga-miR-128-3p	down	-0.594034	0.0082438	0.00906575	96.8571	64.1667	GTF2H4	21.5166	9.53209	-1.17459	-2.47924	0.01515	yes
gga-miR-128-3p	ENSGALT00000014039	417256	GTF2H4	1	1	2	gga-miR-128-3p	down	-0.594034	0.0082438	0.00906575	96.8571	64.1667	GTF2H4	21.5166	9.53209	-1.17459	-2.47924	0.01515	yes
gga-miR-128-3p	ENSGALT00000011680	420472	KIF5B	1	1	2	gga-miR-128-3p	down	-0.594034	0.0082438	0.00906575	96.8571	64.1667	KIF5B	9.18555	18.7158	1.02682	2.22549	0.02575	yes
gga-miR-128-3p	ENSGALT00000011680	420472	KIF5B	1	1	2	gga-miR-128-3p	down	-0.594034	0.0082438	0.00906575	96.8571	64.1667	KIF5B	9.18555	18.7158	1.02682	2.22549	0.02575	yes
gga-miR-128-3p	ENSGALT00000019173	395912	MGP	1	1	2	gga-miR-128-3p	down	-0.594034	0.0082438	0.00906575	96.8571	64.1667	MGP	8934.36	3451.74	-1.37204	-5.33574	0.0149	yes
gga-miR-128-3p	ENSGALT00000019173	395912	MGP	1	1	2	gga-miR-128-3p	down	-0.594034	0.0082438	0.00906575	96.8571	64.1667	MGP	8934.36	3451.74	-1.37204	-5.33574	0.0149	yes
gga-miR-128-3p	ENSGALT00000015714	422428	PALLD	1	1	2	gga-miR-128-3p	down	-0.594034	0.0082438	0.00906575	96.8571	64.1667	PALLD	5.34752	11.7906	1.1407	2.41077	0.0161	yes
gga-miR-128-3p	ENSGALT00000015714	422428	PALLD	1	1	2	gga-miR-128-3p	down	-0.594034	0.0082438	0.00906575	96.8571	64.1667	PALLD	5.34752	11.7906	1.1407	2.41077	0.0161	yes
gga-miR-128-3p	ENSGALT00000017197	424636	RAB3B	1	1	2	gga-miR-128-3p	down	-0.594034	0.0082438	0.00906575	96.8571	64.1667	RAB3B	4.69283	12.0247	1.35747	2.71444	0.0073	yes
gga-miR-128-3p	ENSGALT00000017197	424636	RAB3B	1	1	2	gga-miR-128-3p	down	-0.594034	0.0082438	0.00906575	96.8571	64.1667	RAB3B	4.69283	12.0247	1.35747	2.71444	0.0073	yes
gga-miR-128-3p	ENSGALT00000016139	417840	RAP1B	1	1	2	gga-miR-128-3p	down	-0.594034	0.0082438	0.00906575	96.8571	64.1667	RAP1B	19.2677	39.124	1.02187	1.01122	0.032	yes
gga-miR-128-3p	ENSGALT00000016139	417840	RAP1B	1	1	2	gga-miR-128-3p	down	-0.594034	0.0082438	0.00906575	96.8571	64.1667	RAP1B	19.2677	39.124	1.02187	1.01122	0.032	yes
gga-miR-128-3p	ENSGALT00000034033	424360	RGS1	1	1	2	gga-miR-128-3p	down	-0.594034	0.0082438	0.00906575	96.8571	64.1667	RGS1	11.8351	31.9286	1.43178	2.81167	0.00895	yes
gga-miR-128-3p	ENSGALT00000034033	424360	RGS1	1	1	2	gga-miR-128-3p	down	-0.594034	0.0082438	0.00906575	96.8571	64.1667	RGS1	11.8351	31.9286	1.43178	2.81167	0.00895	yes
gga-miR-128-3p	ENSGALT00000015334	768688	SMOC1	1	1	2	gga-miR-128-3p	down	-0.594034	0.0082438	0.00906575	96.8571	64.1667	SMOC1	5.79989	17.7109	1.61054	3.40233	0.00055	yes
gga-miR-128-3p	ENSGALT00000015334	768688	SMOC1	1	1	2	gga-miR-128-3p	down	-0.594034	0.0082438	0.00906575	96.8571	64.1667	SMOC1	5.79989	17.7109	1.61054	3.40233	0.00055	yes
gga-miR-128-3p	ENSGALT00000027361	428062	TBC1D4	1	1	2	gga-miR-128-3p	down	-0.594034	0.0082438	0.00906575	96.8571	64.1667	TBC1D4	7.58602	15.5765	1.03795	2.23797	0.0239	yes
gga-miR-128-3p	ENSGALT00000027361	428062	TBC1D4	1	1	2	gga-miR-128-3p	down	-0.594034	0.0082438	0.00906575	96.8571	64.1667	TBC1D4	7.58602	15.5765	1.03795	2.23797	0.0239	yes
gga-miR-128-3p	ENSGALT00000012527	422322	USP12P1	1	1	2	gga-miR-128-3p	down	-0.594034	0.0082438	0.00906575	96.8571	64.1667	USP12P1	6.55615	13.2719	1.01746	2.18458	0.02665	yes
gga-miR-128-3p	ENSGALT00000012527	422322	USP12P1	1	1	2	gga-miR-128-3p	down	-0.594034	0.0082438	0.00906575	96.8571	64.1667	USP12P1	6.55615	13.2719	1.01746	2.18458	0.02665	yes
gga-miR-128-3p	ENSGALT00000011752	396029	ZEB1	1	1	2	gga-miR-128-3p	down	-0.594034	0.0082438	0.00906575	96.8571	64.1667	ZEB1	5.65273	12.9375	1.19454	1.20829	0.0118	yes
gga-miR-128-3p	ENSGALT00000011752	396029	ZEB1	1	1	2	gga-miR-128-3p	down	-0.594034	0.0082438	0.00906575	96.8571	64.1667	ZEB1	5.65273	12.9375	1.19454	1.20829	0.0118	yes
gga-miR-125b-3p	ENSGALT00000019859	374197	ACTR3	1	1	2	gga-miR-125b-3p	down	-0.833931	5.5457e-05	6.13e-05	126.857	71.1667	ACTR3	19.0261	42.8473	1.17123	1.78582	0.01335	yes
gga-miR-125b-3p	ENSGALT00000005949	422973	ANO5	1	1	2	gga-miR-125b-3p	down	-0.833931	5.5457e-05	6.13e-05	126.857	71.1667	ANO5	4.20621	11.4632	1.44641	3.01225	0.0023	yes
gga-miR-125b-3p	ENSGALT00000000310	419522	BNIP3L	1	1	2	gga-miR-125b-3p	down	-0.833931	5.5457e-05	6.13e-05	126.857	71.1667	BNIP3L	4.38761	10.7307	1.29024	2.76208	0.00625	yes
gga-miR-125b-3p	ENSGALT00000015306	417772	CAV2	1	1	2	gga-miR-125b-3p	down	-0.833931	5.5457e-05	6.13e-05	126.857	71.1667	CAV2	56.9939	165.998	1.54228	3.02509	0.00215	yes
gga-miR-125b-3p	ENSGALT00000006135	423683	HERC4	1	1	2	gga-miR-125b-3p	down	-0.833931	5.5457e-05	6.13e-05	126.857	71.1667	HERC4	4.58164	12.7093	1.47195	3.07566	0.00275	yes
gga-miR-125b-3p	ENSGALT00000009326	423046	IPO7	1	1	2	gga-miR-125b-3p	down	-0.833931	5.5457e-05	6.13e-05	126.857	71.1667	IPO7	5.32524	14.1652	1.41143	1.62942	0.03025	yes
gga-miR-125b-3p	ENSGALT00000013192	429007	MOB4	1	1	2	gga-miR-125b-3p	down	-0.833931	5.5457e-05	6.13e-05	126.857	71.1667	MOBKL3	4.9326	10.1305	1.03829	1.06272	0.0298	yes
gga-miR-125b-3p	ENSGALT00000018735	424224	PECR	1	1	2	gga-miR-125b-3p	down	-0.833931	5.5457e-05	6.13e-05	126.857	71.1667	PECR	6.29859	17.4379	1.46913	2.38643	0.00515	yes
gga-miR-125b-3p	ENSGALT00000024710	421774	SEC63	1	1	2	gga-miR-125b-3p	down	-0.833931	5.5457e-05	6.13e-05	126.857	71.1667	SEC63	5.65624	13.2811	1.23146	2.62214	0.0101	yes
gga-miR-125b-3p	ENSGALT00000017779	101751124	STK39	1	1	2	gga-miR-125b-3p	down	-0.833931	5.5457e-05	6.13e-05	126.857	71.1667	STK39	3.55817	13.4677	1.9203	3.66493	0.00035	yes
gga-miR-125b-3p	ENSGALT00000027597	418921	UBL3	1	1	2	gga-miR-125b-3p	down	-0.833931	5.5457e-05	6.13e-05	126.857	71.1667	UBL3	6.33267	14.886	1.23307	0.911502	0.00985	yes
gga-miR-125b-3p	ENSGALT00000027535	418894	UFM1	1	1	2	gga-miR-125b-3p	down	-0.833931	5.5457e-05	6.13e-05	126.857	71.1667	UFM1	5.04508	12.2819	1.28359	2.60147	0.0089	yes
gga-miR-125b-3p	ENSGALT00000025309	418471	USP25	1	1	2	gga-miR-125b-3p	down	-0.833931	5.5457e-05	6.13e-05	126.857	71.1667	USP25	6.7679	13.6177	1.0087	2.1632	0.03135	yes
gga-miR-122-5p	ENSGALT00000028126	426074	ARL6IP5	1	1	2	gga-miR-122-5p	down	-2.63768	1.3096e-05	6.75e-06	30.8571	4.95833	ARL6IP5	37.0991	72.7592	0.971746	1.17434	0.0386	yes
gga-miR-122-5p	ENSGALT00000028126	426074	ARL6IP5	1	1	2	gga-miR-122-5p	down	-2.63768	1.3096e-05	6.75e-06	30.8571	4.95833	ARL6IP5	37.0991	72.7592	0.971746	1.17434	0.0386	yes
gga-miR-122-5p	ENSGALT00000015381	421340	DUSP10	1	1	2	gga-miR-122-5p	down	-2.63768	1.3096e-05	6.75e-06	30.8571	4.95833	DUSP10	12.8869	25.625	0.991648	1.44614	0.03105	yes
gga-miR-122-5p	ENSGALT00000015381	421340	DUSP10	1	1	2	gga-miR-122-5p	down	-2.63768	1.3096e-05	6.75e-06	30.8571	4.95833	DUSP10	12.8869	25.625	0.991648	1.44614	0.03105	yes
gga-miR-122-5p	ENSGALT00000015714	422428	PALLD	1	1	2	gga-miR-122-5p	down	-2.63768	1.3096e-05	6.75e-06	30.8571	4.95833	PALLD	5.34752	11.7906	1.1407	2.41077	0.0161	yes
gga-miR-122-5p	ENSGALT00000015714	422428	PALLD	1	1	2	gga-miR-122-5p	down	-2.63768	1.3096e-05	6.75e-06	30.8571	4.95833	PALLD	5.34752	11.7906	1.1407	2.41077	0.0161	yes
gga-miR-122-5p	ENSGALT00000021310	418167	USP18	1	1	2	gga-miR-122-5p	down	-2.63768	1.3096e-05	6.75e-06	30.8571	4.95833	USP18	11.3472	30.2252	1.41342	3.0122	0.00275	yes
gga-miR-122-5p	ENSGALT00000021310	418167	USP18	1	1	2	gga-miR-122-5p	down	-2.63768	1.3096e-05	6.75e-06	30.8571	4.95833	USP18	11.3472	30.2252	1.41342	3.0122	0.00275	yes
gga-miR-122-5p	ENSGALT00000020015	421610	UTRN	1	1	2	gga-miR-122-5p	down	-2.63768	1.3096e-05	6.75e-06	30.8571	4.95833	UTRN	6.75778	14.2662	1.07798	2.32633	0.01795	yes
gga-miR-122-5p	ENSGALT00000020015	421610	UTRN	1	1	2	gga-miR-122-5p	down	-2.63768	1.3096e-05	6.75e-06	30.8571	4.95833	UTRN	6.75778	14.2662	1.07798	2.32633	0.01795	yes
gga-miR-10b-5p	ENSGALT00000027584	428075	B3GALTL	1	1	2	gga-miR-10b-5p	up	1.38075	0	1.24e-125	774.857	2017.75	B3GALTL	17.087	34.8847	1.02969	2.20203	0.0264	yes
gga-miR-10b-5p	ENSGALT00000023545	418294	C1S	1	1	2	gga-miR-10b-5p	up	1.38075	0	1.24e-125	774.857	2017.75	C1S	55.1814	26.6573	-1.04965	-1.89447	0.025	yes
gga-miR-10b-5p	ENSGALT00000016555	422496	HSPA4L	1	1	2	gga-miR-10b-5p	up	1.38075	0	1.24e-125	774.857	2017.75	HSPA4L	4.84237	10.3437	1.09497	2.01548	0.0387	yes
gga-miR-10b-5p	ENSGALT00000016803	423363	JDP2	1	1	2	gga-miR-10b-5p	up	1.38075	0	1.24e-125	774.857	2017.75	JDP2	222.128	109.11	-1.0256	-2.22685	0.025	yes
gga-miR-10b-5p	ENSGALT00000018393	420649	RAB5A	1	1	2	gga-miR-10b-5p	up	1.38075	0	1.24e-125	774.857	2017.75	RAB5A	6.8412	17.5041	1.35537	2.88183	0.0052	yes
gga-miR-10b-5p	ENSGALT00000026449	404774	SNTB1	1	1	2	gga-miR-10b-5p	up	1.38075	0	1.24e-125	774.857	2017.75	SNTB1	33.873	74.2882	1.133	2.44643	0.01225	yes
gga-miR-10b-5p	ENSGALT00000025309	418471	USP25	1	1	2	gga-miR-10b-5p	up	1.38075	0	1.24e-125	774.857	2017.75	USP25	6.7679	13.6177	1.0087	2.1632	0.03135	yes
gga-miR-10a-5p	ENSGALT00000027584	428075	B3GALTL	1	1	2	gga-miR-10a-5p	up	0.625636	0	1.18e-116	4434.86	6842.5	B3GALTL	17.087	34.8847	1.02969	2.20203	0.0264	yes
gga-miR-10a-5p	ENSGALT00000023545	418294	C1S	1	1	2	gga-miR-10a-5p	up	0.625636	0	1.18e-116	4434.86	6842.5	C1S	55.1814	26.6573	-1.04965	-1.89447	0.025	yes
gga-miR-10a-5p	ENSGALT00000016555	422496	HSPA4L	1	1	2	gga-miR-10a-5p	up	0.625636	0	1.18e-116	4434.86	6842.5	HSPA4L	4.84237	10.3437	1.09497	2.01548	0.0387	yes
gga-miR-10a-5p	ENSGALT00000016803	423363	JDP2	1	1	2	gga-miR-10a-5p	up	0.625636	0	1.18e-116	4434.86	6842.5	JDP2	222.128	109.11	-1.0256	-2.22685	0.025	yes
gga-miR-10a-5p	ENSGALT00000018393	420649	RAB5A	1	1	2	gga-miR-10a-5p	up	0.625636	0	1.18e-116	4434.86	6842.5	RAB5A	6.8412	17.5041	1.35537	2.88183	0.0052	yes
gga-miR-10a-5p	ENSGALT00000026449	404774	SNTB1	1	1	2	gga-miR-10a-5p	up	0.625636	0	1.18e-116	4434.86	6842.5	SNTB1	33.873	74.2882	1.133	2.44643	0.01225	yes
gga-miR-10a-5p	ENSGALT00000025309	418471	USP25	1	1	2	gga-miR-10a-5p	up	0.625636	0	1.18e-116	4434.86	6842.5	USP25	6.7679	13.6177	1.0087	2.1632	0.03135	yes
gga-miR-107-3p_R-1	ENSGALT00000002317	419993	CALCOCO2	1	1	2	gga-miR-107-3p_R-1	down	-1.0132	0.00039905	0.000421967	71.4286	35.3889	CALCOCO2	8.30435	18.763	1.17595	2.45275	0.0162	yes
gga-miR-107-3p_R-1	ENSGALT00000015306	417772	CAV2	1	1	2	gga-miR-107-3p_R-1	down	-1.0132	0.00039905	0.000421967	71.4286	35.3889	CAV2	56.9939	165.998	1.54228	3.02509	0.00215	yes
gga-miR-107-3p_R-1	ENSGALT00000002636	416161	CCNG1	1	1	2	gga-miR-107-3p_R-1	down	-1.0132	0.00039905	0.000421967	71.4286	35.3889	CCNG1	9.06804	28.8268	1.66855	2.6579	0.00795	yes
gga-miR-107-3p_R-1	ENSGALT00000008191	424804	CUL3	1	1	2	gga-miR-107-3p_R-1	down	-1.0132	0.00039905	0.000421967	71.4286	35.3889	CUL3	6.74814	15.3223	1.18307	2.50858	0.0121	yes
gga-miR-107-3p_R-1	ENSGALT00000014039	417256	GTF2H4	1	1	2	gga-miR-107-3p_R-1	down	-1.0132	0.00039905	0.000421967	71.4286	35.3889	GTF2H4	21.5166	9.53209	-1.17459	-2.47924	0.01515	yes
gga-miR-107-3p_R-1	ENSGALT00000006135	423683	HERC4	1	1	2	gga-miR-107-3p_R-1	down	-1.0132	0.00039905	0.000421967	71.4286	35.3889	HERC4	4.58164	12.7093	1.47195	3.07566	0.00275	yes
gga-miR-107-3p_R-1	ENSGALT00000004223	424367	HSD17B7	1	1	2	gga-miR-107-3p_R-1	down	-1.0132	0.00039905	0.000421967	71.4286	35.3889	HSD17B7	11.015	24.3139	1.14231	2.28259	0.02165	yes
gga-miR-107-3p_R-1	ENSGALT00000016555	422496	HSPA4L	1	1	2	gga-miR-107-3p_R-1	down	-1.0132	0.00039905	0.000421967	71.4286	35.3889	HSPA4L	4.84237	10.3437	1.09497	2.01548	0.0387	yes
gga-miR-107-3p_R-1	ENSGALT00000016270	421413	MCFD2	1	1	2	gga-miR-107-3p_R-1	down	-1.0132	0.00039905	0.000421967	71.4286	35.3889	MCFD2	13.1697	40.0124	1.60323	3.38714	0.0009	yes
gga-miR-107-3p_R-1	ENSGALT00000015714	422428	PALLD	1	1	2	gga-miR-107-3p_R-1	down	-1.0132	0.00039905	0.000421967	71.4286	35.3889	PALLD	5.34752	11.7906	1.1407	2.41077	0.0161	yes
gga-miR-107-3p_R-1	ENSGALT00000006564	419688	PNRC2	1	1	2	gga-miR-107-3p_R-1	down	-1.0132	0.00039905	0.000421967	71.4286	35.3889	PNRC2	10.887	23.5916	1.11566	1.00341	0.0176	yes
gga-miR-107-3p_R-1	ENSGALT00000007734	415430	SEMA6D	1	1	2	gga-miR-107-3p_R-1	down	-1.0132	0.00039905	0.000421967	71.4286	35.3889	SEMA6D	9.18934	20.3075	1.14398	2.17779	0.02965	yes
gga-miR-107-3p_R-1	ENSGALT00000018780	420675	SNRK	1	1	2	gga-miR-107-3p_R-1	down	-1.0132	0.00039905	0.000421967	71.4286	35.3889	SNRK	4.85677	11.669	1.26461	2.71751	0.0072	yes
gga-miR-107-3p_R-1	ENSGALT00000021898	422719	SORBS2	1	1	2	gga-miR-107-3p_R-1	down	-1.0132	0.00039905	0.000421967	71.4286	35.3889	SORBS2	5.93947	18.7889	1.66148	3.46983	0.00055	yes
gga-miR-107-3p_R-1	ENSGALT00000027361	428062	TBC1D4	1	1	2	gga-miR-107-3p_R-1	down	-1.0132	0.00039905	0.000421967	71.4286	35.3889	TBC1D4	7.58602	15.5765	1.03795	2.23797	0.0239	yes
gga-miR-107-3p_R-1	ENSGALT00000027597	418921	UBL3	1	1	2	gga-miR-107-3p_R-1	down	-1.0132	0.00039905	0.000421967	71.4286	35.3889	UBL3	6.33267	14.886	1.23307	0.911502	0.00985	yes
gga-miR-107-3p_R-1	ENSGALT00000012527	422322	USP12P1	1	1	2	gga-miR-107-3p_R-1	down	-1.0132	0.00039905	0.000421967	71.4286	35.3889	USP12P1	6.55615	13.2719	1.01746	2.18458	0.02665	yes
gga-miR-107-3p_R-1	ENSGALT00000020015	421610	UTRN	1	1	2	gga-miR-107-3p_R-1	down	-1.0132	0.00039905	0.000421967	71.4286	35.3889	UTRN	6.75778	14.2662	1.07798	2.32633	0.01795	yes
gga-miR-107-3p_R-1	ENSGALT00000015386	427859	ZNF277	1	1	2	gga-miR-107-3p_R-1	down	-1.0132	0.00039905	0.000421967	71.4286	35.3889	ZNF277	7.01071	14.7263	1.07076	2.14941	0.0315	yes
gga-miR-100-5p_R+1	ENSGALT00000025309	418471	USP25	1	1	2	gga-miR-100-5p_R+1	down	-0.585723	5.6459e-87	1.9e-87	5284.29	3521	USP25	6.7679	13.6177	1.0087	2.1632	0.03135	yes
